# Supplementary material for: Epidermal Growth Factor Receptor Tyrosine Kinase Defines Critical Prognostic Genes of Stage I Lung Adenocarcinoma
Source: PLoS One. 2012 Sep 19;7(9):e43923. doi: 10.1371/journal.pone.0043923 (PMC3446964; doi:10.1371/journal.pone.0043923)
Supplement: Table S1 — 1,500 genes with integrated P-values calculated by using the SSM and the probe ID on the Affymetrix U133A. (XLS) [file pone.0043923.s007.xls]

## Sheet: Supplementary table 1
Table S1
1,500 genes with integrated P-values calculated by using the SSM and the probe ID on the Affymetrix U133A.
Gene_name	139 gefitinib sensitive genes with prognostic ability (if yes, "1")	Weight coeffieicnts in the partial Cox regression model	277 gefitinib sensitive genes (if yes, "1")	431 gefitinib insensitive genes (if yes, "1")	P [EGF]	P[EGF+gefitinib]	UniAffyProbe
PTRF	1	0.000224867	1		0.893	0.0323	208789_at
GRB10	1	0.000212109	1		0.837	0.00298	209409_at
FZD10	1	0.000204683	1		0.971	0.012	219764_at
LIF	1	0.00018777	1		0.501	1.71e-06	205266_at
TMSB10	1	0.000182575	1		0.825	0.0209	217733_s_at
CASP4	1	0.000176583	1		0.818	0.0345	209310_s_at
CDKN1A	1	0.00016233	1		0.965	0.00152	202284_s_at
MVK	1	0.000155962	1		0.815	0.00189	36907_at
BPGM	1	0.000150337	1		0.91	1.94e-07	203502_at
MLPH	1	0.000142924	1		0.752	0.0364	218211_s_at
THRA	1	0.000140854	1		0.975	0.0177	35846_at
HMGA2	1	0.000137579	1		0.453	3.6e-13	208025_s_at
NMU	1	0.000133125	1		0.742	1.12e-05	206023_at
SPDEF	1	0.000131025	1		0.7	1.74e-07	214404_x_at
DUSP1	1	0.000130386	1		0.691	1.79e-05	201041_s_at
UBE2C	1	0.000129218	1		0.437	1.08e-05	202954_at
MTHFD2	1	0.000128766	1		0.62	0.000143	201761_at
HSPA1A	1	0.000125106	1		0.663	0.0399	200799_at
KRT14 (includes EG:3861)	1	0.000119079	1		0.41	9.39e-08	209351_at
NFATC4	1	0.000118092	1		0.989	0.0149	213345_at
GAPDH	1	0.000118069	1		0.411	3.54e-13	213453_x_at
UST	1	0.000114322	1		0.987	0.00127	205139_s_at
IL1RN	1	0.000112641	1		0.667	4.65e-11	212657_s_at
HMGCS1	1	0.000108406	1		0.611	0.0157	221750_at
VEGFA	1	0.000107479	1		0.972	0.0188	210512_s_at
KCNJ5	1	0.000104265	1		0.985	0.0216	211817_s_at
CXCL1	1	0.000102651	1		0.558	0.000244	204470_at
PCK2	1	0.00010191	1		0.459	0.0326	202847_at
NP (includes EG:4860)	1	9.79812e-05	1		0.688	0.00697	201695_s_at
ETS2	1	9.75518e-05	1		0.831	1.87e-09	201329_s_at
PAK2	1	9.63442e-05	1		0.925	0.00122	208875_s_at
GAD1	1	9.53581e-05	1		0.994	1.49e-05	205278_at
NDRG1	1	9.49657e-05	1		0.837	1.12e-06	200632_s_at
PLAT	1	9.3294e-05	1		0.408	0.000746	201860_s_at
CDC42EP2	1	9.22548e-05	1		0.43	0.013	214014_at
FER1L4 (includes EG:80307)	1	9.2047e-05	1		0.931	0.0236	222245_s_at
LPXN	1	9.19438e-05	1		0.445	2.47e-06	216250_s_at
GNG4	1	8.91263e-05	1		0.982	0.0292	205184_at
CXCR7	1	8.7689e-05	1		0.851	4.93e-05	212977_at
ADRBK2	1	8.47096e-05	1		1	0	204183_s_at
CRYAB	1	8.38909e-05	1		0.701	8.08e-58	209283_at
HBEGF	1	7.91491e-05	1		0.654	1.66e-06	203821_at
ID1	1	7.39594e-05	1		0.526	0.00511	208937_s_at
ADAM10	1	7.28839e-05	1		0.938	0.00356	214895_s_at
DUSP4	1	7.10169e-05	1		0.698	6.39e-05	204014_at
ADAM8	1	7.09196e-05	1		0.672	9.03e-08	205180_s_at
TAF9	1	7.04322e-05	1		0.793	0.000791	202168_at
UBD	1	6.97604e-05	1		0.608	0.0401	205890_s_at
SPRY4	1	6.55073e-05	1		0.875	4.24e-07	221489_s_at
ADCY6	1	6.53391e-05	1		0.972	1.64e-05	209195_s_at
HGS	1	6.42087e-05	1		0.956	0.011	210428_s_at
S100A2	1	6.41589e-05	1		0.627	0.0106	204268_at
SESN1	1	6.3343e-05	1		0.993	9.84e-06	218346_s_at
HSPA8	1	6.26726e-05	1		0.772	0.0075	210338_s_at
NFIL3	1	6.12486e-05	1		0.475	0.0445	203574_at
SERPINB5	1	5.94116e-05	1		0.962	0.000705	204855_at
ODC1	1	5.73106e-05	1		0.624	0.0145	200790_at
IL1F5	1	5.67924e-05	1		0.96	1.89e-06	222223_s_at
ACTC1	1	5.60007e-05	1		0.858	0.00376	205132_at
CYR61	1	5.44824e-05	1		0.411	1.83e-05	201289_at
SOX2	1	4.94252e-05	1		0.758	0.000139	213721_at
ADAM19 (includes EG:8728)	1	4.85684e-05	1		0.937	0.00227	209765_at
DDX21	1	4.12494e-05	1		0.601	0.000231	208152_s_at
MMP12	1	3.75077e-05	1		0.953	4.73e-11	204580_at
SOX9	1	3.60072e-05	1		0.542	0.045	202936_s_at
SEH1L	1	3.03111e-05	1		0.728	0.00129	221931_s_at
GDNF	1	2.74307e-05	1		0.82	0.031	221359_at
PALM	1	1.19736e-05	1		0.936	1.02e-16	203859_s_at
CENPF	1	4.47406e-06	1		0.959	0.00194	207828_s_at
ISG20L1	1	1.11868e-06	1		0.97	0.0388	219361_s_at
TGFB2	1	-9.58533e-06	1		0.765	1.1e-22	220407_s_at
SMOX	1	-1.34113e-05	1		0.994	0.000271	210357_s_at
VCP	1	-1.46656e-05	1		0.796	0.0263	208649_s_at
ITGB8	1	-1.49656e-05	1		0.98	1.83e-05	211488_s_at
PDGFB	1	-1.50407e-05	1		0.951	1.5e-06	216061_x_at
IL1A	1	-1.82445e-05	1		0.793	9.51e-06	210118_s_at
ITGB7	1	-1.94235e-05	1		0.731	0.0195	205718_at
MYLK	1	-1.99154e-05	1		0.871	2.86e-05	202555_s_at
ZBED2	1	-2.9378e-05	1		0.744	0.000984	219836_at
MYL9 (includes EG:10398)	1	-3.23315e-05	1		0.95	3.79e-21	201058_s_at
CSNK1D	1	-3.82403e-05	1		0.826	0.0124	208774_at
PDIA4	1	-4.73939e-05	1		0.851	0.00416	211048_s_at
PPAP2A	1	-4.90842e-05	1		0.996	0.00388	209147_s_at
JUND	1	-4.91075e-05	1		0.497	0.0357	203752_s_at
YWHAQ (includes EG:10971)	1	-4.91738e-05	1		0.847	0.0016	200693_at
MRAS	1	-5.012e-05	1		0.995	3.25e-06	206538_at
HSPB1	1	-5.10536e-05	1		0.584	7.43e-16	201841_s_at
CHST2	1	-5.47098e-05	1		0.986	0.00057	203921_at
TIMP3	1	-5.69446e-05	1		0.893	2.73e-15	201150_s_at
IGFBP3	1	-6.25915e-05	1		0.497	5.47e-07	210095_s_at
DDEFL1	1	-6.39527e-05	1		0.998	4.49e-05	222236_s_at
CLEC2B	1	-6.52095e-05	1		0.641	2.67e-11	209732_at
SLC25A37	1	-6.55202e-05	1		0.96	0.0119	221920_s_at
PIK3CD	1	-6.59626e-05	1		0.988	0.00019	203879_at
CD3EAP	1	-6.64863e-05	1		0.948	0.00262	205264_at
RDH16 (includes EG:8608)	1	-6.99615e-05	1		0.999	0.00262	206753_at
GNG11	1	-7.11654e-05	1		0.93	0.0475	204115_at
IGFBP6	1	-7.33144e-05	1		0.697	0.00411	203851_at
TSC22D1	1	-7.55042e-05	1		0.666	1.04e-06	215111_s_at
LGALS7	1	-7.74169e-05	1		0.536	8.17e-10	206400_at
CTGF	1	-7.76348e-05	1		0.523	0.000481	209101_at
MMP1 (includes EG:4312)	1	-7.79125e-05	1		0.448	1.7e-21	204475_at
PPRC1	1	-7.87223e-05	1		0.819	0.019	203737_s_at
LDLR	1	-8.03853e-05	1		0.967	0.00167	202068_s_at
DUSP5	1	-8.10757e-05	1		0.559	3.3e-07	209457_at
ATF2	1	-8.20267e-05	1		0.83	0.0155	212984_at
PHLDA2	1	-8.21363e-05	1		0.768	9.43e-10	209803_s_at
PFKFB3	1	-8.24666e-05	1		0.674	3.3e-07	202464_s_at
RAC2	1	-8.5425e-05	1		0.966	4.47e-05	213603_s_at
COTL1	1	-8.81501e-05	1		0.474	7.08e-05	221059_s_at
NUPR1	1	-9.04885e-05	1		0.931	0.0498	209230_s_at
ZNF750	1	-9.05012e-05	1		0.532	2.12e-05	219995_s_at
IGFBP2	1	-9.15008e-05	1		0.603	5.7e-13	202718_at
MMP3	1	-9.66483e-05	1		0.449	1.59e-08	205828_at
HMGCR	1	-9.79305e-05	1		0.686	4.16e-07	202539_s_at
INHBA	1	-0.000100033	1		0.838	1.44e-09	210511_s_at
IER3	1	-0.000102405	1		0.614	3.75e-05	201631_s_at
FOSL1	1	-0.000102628	1		0.647	0.00191	204420_at
NCOR2	1	-0.000105065	1		0.89	0.00377	207760_s_at
KRT5	1	-0.000111146	1		0.93	0.0299	201820_at
SPRY2	1	-0.000114083	1		0.521	3.2e-06	204011_at
HSPA5	1	-0.000116267	1		0.505	0.00111	211936_at
CDC42	1	-0.000121826	1		0.844	0.0252	208727_s_at
MTSS1	1	-0.000121866	1		0.652	6.72e-05	203037_s_at
GNB1	1	-0.000123195	1		0.887	0.00297	200746_s_at
ALOX15B	1	-0.000124038	1		0.978	1.54e-05	206714_at
HOPX	1	-0.000126296	1		0.499	0.0133	211597_s_at
CYP1A1	1	-0.000130208	1		0.421	0	205749_at
ITPR1	1	-0.000137936	1		0.947	0.0139	203710_at
SH2D2A	1	-0.000142881	1		0.854	0.0142	207351_s_at
KIAA1199	1	-0.000147578	1		0.716	0.0312	212942_s_at
ISG20	1	-0.000155073	1		0.82	0.0289	33304_at
SLC29A1	1	-0.000155164	1		0.968	0.00776	201802_at
TUBA1A	1	-0.000157375	1		0.665	0.0237	209118_s_at
SALL2	1	-0.000168921	1		0.927	0.00175	213283_s_at
HNRPM	1	-0.000177078	1		0.769	0.00146	200072_s_at
GPNMB	1	-0.00018499	1		0.665	0.0296	201141_at
RPS14	1	-0.000190143	1		0.994	0.0047	208645_s_at
SEPW1	1	-0.000234281	1		0.937	0.000389	201194_at
ACTA2 (includes EG:59)			1		0.988	0.0373	200974_at
ACTB			1		0.429	0.00865	AFFX-HSAC07/X00351_5_at
ADAM12			1		0.834	5.57e-05	202952_s_at
ADAM17			1		0.427	0.0426	213532_at
ADORA2B			1		0.883	0.00694	205891_at
AREG			1		0.441	0.0127	215564_at
ARID3B			1		0.691	0.0367	218964_at
ATP2C2 (includes EG:9914)			1		0.709	0.0253	206043_s_at
BCAR3			1		0.725	0.0255	204032_at
BMPR2			1		0.918	0.041	210214_s_at
CALML5			1		0.763	3.64e-73	220414_at
CASP1			1		0.842	0.00061	211366_x_at
CAT			1		0.944	0.0215	201432_at
CCNA1			1		0.832	0.000303	205899_at
CCNB2			1		0.731	0.000135	202705_at
CCND1			1		0.903	1.85e-06	208712_at
CCND2			1		0.55	0.00139	200953_s_at
CDH3			1		0.909	0.0255	203256_at
CHAC1			1		0.958	1.03e-05	219270_at
CHODL			1		0.981	0.000121	219867_at
CHST11			1		0.876	0.0409	219634_at
CLDN5			1		0.983	0.00405	204482_at
COL13A1			1		0.89	0.0272	211343_s_at
CREB1			1		0.994	0.0126	204313_s_at
CREB5			1		0.998	6.57e-05	205931_s_at
CTNNB1			1		0.921	0.00818	201533_at
CTSF			1		0.9	9.74e-09	203657_s_at
CYP1B1			1		0.744	0.00244	202436_s_at
CYP27B1			1		0.815	1.25e-10	205676_at
CYP2U1			1		0.998	1.18e-13	216720_at
DDEF1IT1			1		0.729	0.0396	220694_at
DDIT3			1		0.983	0.00191	209383_at
DHCR7			1		0.976	0.0121	201790_s_at
DSCAM			1		0.784	0.0421	211484_s_at
DYRK1A			1		0.839	0.017	209033_s_at
E2F4			1		0.993	0.019	38707_r_at
EFEMP1			1		0.79	0.0489	201842_s_at
EIF2AK2			1		0.997	0.00232	204211_x_at
ENC1			1		0.782	1.23e-10	201341_at
EPHA2			1		0.709	9.15e-08	203499_at
EWSR1			1		0.947	0.00827	209214_s_at
FERMT1			1		0.872	1.88e-07	218796_at
FGF5			1		0.94	0.00713	210311_at
GAL			1		0.524	1.77e-15	214240_at
GBP2			1		0.882	8.72e-10	202748_at
GLRX			1		0.56	0.0177	206662_at
GNE			1		0.616	3.68e-05	205042_at
GOT2			1		0.771	0.0236	200708_at
GPX1			1		0.59	0.00283	200736_s_at
GPX3			1		0.789	0.0229	201348_at
GRK6			1		0.843	0.0377	202849_x_at
GRN			1		0.482	0.00077	200678_x_at
GSTZ1			1		0.983	0.024	209531_at
HADH			1		0.948	1.34e-13	201036_s_at
HES1			1		0.943	0.0032	203394_s_at
HIST1H4C			1		0.741	0.00888	205967_at
HIST3H3			1		0.916	0.00285	208572_at
HMOX1			1		0.607	0	203665_at
HS3ST2			1		0.833	6.93e-07	219697_at
HSD11B1			1		0.77	1.16e-07	205404_at
HSD17B2			1		0.864	5.24e-09	204818_at
HSPC159			1		0.538	4.7e-05	219998_at
IDI1			1		0.752	0.04	204615_x_at
IL6			1		0.581	0.0163	205207_at
INPP5D			1		0.764	0.000364	203332_s_at
INPPL1			1		0.985	3.2e-06	201598_s_at
IRF1			1		0.963	0.02	202531_at
ITGB4			1		0.649	0.00546	204990_s_at
JAG1			1		0.528	0.000424	209099_x_at
JAK3			1		0.691	0.000315	207187_at
KCTD5			1		0.781	0.015	218474_s_at
KLK8			1		0.913	0.012	206125_s_at
KRT34			1		1	0.041	206969_at
KRT75			1		0.628	0.0225	207065_at
LIMK2			1		0.952	0.000187	210582_s_at
MAFF			1		0.907	7.73e-06	36711_at
MAP2K1			1		0.62	0.000279	202670_at
MAP2K3			1		0.744	0.0268	215499_at
MAP3K3			1		0.946	0.000219	203514_at
MAP3K6			1		0.572	0.0045	219278_at
MAPK11			1		0.982	0.0204	211500_at
MERTK			1		0.895	0.000134	206028_s_at
MSN			1		0.968	0.000136	200600_at
MT1G			1		0.921	4.59e-05	204745_x_at
MYC			1		0.468	5e-07	202431_s_at
MYL7			1		0.786	2.07e-19	219942_at
NAV2 (includes EG:89797)			1		0.953	9.76e-10	218330_s_at
NFIX			1		0.903	0.000144	209807_s_at
NFKBIA			1		0.885	0.0317	201502_s_at
NNMT			1		0.968	1.31e-23	202237_at
NXT1			1		0.611	0.011	218708_at
PDE2A			1		0.52	2.71e-09	204134_at
PDIA3			1		0.605	0.000485	208612_at
PDK1			1		0.841	0.000732	206686_at
PH-4			1		0.999	7.92e-11	222125_s_at
PIK3C2B			1		0.989	0	204484_at
PKM2			1		0.484	0.00903	201251_at
PLA2G3			1		0.955	7.38e-11	220780_at
PLCB3			1		0.933	0.0369	213384_x_at
PLCD1			1		0.901	0.000108	205125_at
PLCH2			1		0.704	0.000842	206080_at
PLD1			1		0.903	0.00591	177_at
PLK1			1		0.531	0.000378	202240_at
PLK3			1		0.431	8.31e-08	204958_at
PNPLA3			1		0.729	0.0148	220675_s_at
PODXL			1		0.948	0.000264	201578_at
PPP1R12B			1		0.972	2.79e-21	201957_at
PPP2R5B			1		0.942	0.000359	204611_s_at
PRKCDBP			1		0.554	0.000406	213010_at
PRKCI			1		0.615	0.00876	209678_s_at
PSAT1			1		0.47	0.00117	220892_s_at
PTGS1			1		0.86	2e-05	205128_x_at
PYGB			1		0.975	0.025	201481_s_at
PYGL			1		0.866	0.00142	202990_at
RBP1			1		0.686	4.05e-11	203423_at
RPL35			1		0.792	0.0353	200002_at
SAA4			1		0.795	0.0283	207096_at
SCG5			1		0.7	1.25e-06	203889_at
SGCA			1		0.997	8e-10	210632_s_at
SIGLEC15			1		0.905	0.000217	215856_at
SMAD1			1		0.838	3.41e-05	210993_s_at
SMO			1		0.994	6.97e-06	218629_at
SOD3			1		0.73	0.000677	205236_x_at
SRC			1		0.803	3.1e-05	213324_at
STX12			1		0.976	0.0285	212112_s_at
STYK1			1		0.916	0.0476	220030_at
TCF4			1		0.995	0.007	203753_at
THBS1			1		0.782	2.18e-08	201110_s_at
TK2			1		0.995	0.00239	204276_at
TNF			1		0.529	0.00749	207113_s_at
TPM1			1		0.738	0.0111	210987_x_at
TRAF1			1		0.86	0.000106	205599_at
TUBA1B			1		0.536	0.000228	213646_x_at
UBE2D1			1		0.735	0.0209	211764_s_at
VANGL1			1		0.788	0.00524	219330_at
VAV3			1		0.962	0.000818	218807_at
WNT4			1		0.837	0.000116	208606_s_at
WNT5B			1		0.995	0.000255	221029_s_at
ABCF1				1	0.675	0.924	200045_at
ACTN4				1	0.95	0.724	200601_at
ADAM15				1	0.86	0.868	217007_s_at
ADAMTS7				1	0.901	0.803	220705_s_at
ADCY7				1	0.92	0.56	203741_s_at
ADRBK1				1	0.996	0.99	38447_at
AKT1				1	0.997	0.53	207163_s_at
AKT3				1	0.975	0.511	212607_at
ALDOA				1	0.817	0.814	200966_x_at
ALPPL2				1	0.778	0.75	216377_x_at
ANKRD57				1	0.793	0.799	219496_at
ANTXR1				1	0.968	0.737	220092_s_at
APC2				1	0.91	0.625	205320_at
APH1B				1	0.902	0.949	221036_s_at
ARAF				1	0.982	0.655	201895_at
ARHGAP10				1	0.977	0.986	219431_at
ARHGAP25				1	0.561	0.522	38149_at
ARSA				1	0.574	0.626	204443_at
ARSD				1	0.884	0.964	206831_s_at
ARSJ				1	0.666	0.957	219973_at
ATIC				1	0.891	0.518	208758_at
ATP10B				1	0.636	0.659	214070_s_at
ATP2B1				1	0.59	0.957	215716_s_at
ATP2B4				1	0.883	0.51	212136_at
ATP2C1				1	0.825	0.559	212255_s_at
ATXN1				1	0.866	0.945	203232_s_at
AVP				1	0.852	0.526	207848_at
B3GNT2				1	0.753	0.969	219326_s_at
B3GNT3				1	0.982	0.78	204856_at
BBS1				1	0.992	0.689	218471_s_at
BCL2A1				1	0.782	0.922	205681_at
BCL2L1				1	0.999	0.86	212312_at
BDH1				1	0.944	0.664	211715_s_at
BHLHB2				1	0.952	0.862	201170_s_at
BMP1				1	0.983	0.543	202701_at
BMPR1A				1	0.964	0.983	213578_at
BRAF				1	0.981	1	206044_s_at
BRCA1				1	0.774	0.798	204531_s_at
C10ORF116				1	0.754	0.661	203571_s_at
C15ORF28				1	0.898	0.674	220710_at
C16ORF3				1	0.758	0.529	207615_s_at
C1ORF113				1	0.933	0.548	220193_at
C2ORF55				1	0.912	0.514	214134_at
C3ORF52				1	0.663	0.591	219474_at
C6ORF66				1	0.92	0.844	219006_at
C9ORF167				1	0.932	0.526	219620_x_at
CACNA1E				1	0.866	0.692	208432_s_at
CALM1				1	0.665	0.981	200655_s_at
CAMKK2				1	0.905	0.725	213812_s_at
CARD9				1	0.803	0.632	220162_s_at
CASP10				1	0.992	0.793	205467_at
CASP2				1	0.999	0.996	209812_x_at
CASP3				1	0.851	0.886	202763_at
CASP6				1	0.844	0.842	211464_x_at
CASP8				1	0.867	0.669	213373_s_at
CASP9				1	0.884	0.904	210775_x_at
CBL				1	0.605	0.546	206607_at
CCDC88A				1	0.636	0.517	221078_s_at
CCNE1				1	0.948	0.526	213523_at
CCNL1				1	0.914	0.878	220046_s_at
CD79A				1	0.765	0.652	205049_s_at
CDK4				1	0.986	0.653	202246_s_at
CDK5				1	0.994	0.968	204247_s_at
CDK6				1	0.991	0.557	207143_at
CDK7				1	0.613	0.8	211297_s_at
CDK8				1	0.953	0.998	204831_at
CDR2				1	0.976	0.606	209501_at
CEACAM1				1	0.743	0.719	211883_x_at
CEBPA				1	0.779	0.536	204039_at
CEBPE				1	0.852	0.632	214523_at
CEP170				1	0.982	0.902	207719_x_at
CFL1				1	0.765	0.753	200021_at
CHAF1A				1	0.911	0.673	203975_s_at
CHPF				1	0.998	0.62	202175_at
CHST10				1	1	0.969	204065_at
CHST3				1	0.924	0.569	32094_at
CHST7				1	0.987	0.505	206756_at
CLCF1				1	0.989	0.998	219500_at
CPD				1	0.535	0.526	201941_at
CREB3				1	0.763	0.82	209432_s_at
CSGALNACT2				1	0.725	0.722	222235_s_at
CSGLCA-T				1	0.901	0.696	55093_at
CYB5R3				1	0.789	0.948	201885_s_at
DAZAP2 (includes EG:9802)				1	0.516	0.547	200794_x_at
DDX18				1	0.904	0.918	208895_s_at
DEAF1				1	0.916	0.54	209407_s_at
DHX9				1	0.971	0.791	202420_s_at
DLAT				1	0.8	0.861	212568_s_at
DLX2				1	0.949	0.982	215685_s_at
DMPK				1	0.994	0.75	37996_s_at
DNAJA1				1	0.793	0.844	200881_s_at
DNAJA4				1	0.878	0.952	220395_at
DNM1L				1	0.966	0.74	203105_s_at
DNM2				1	0.946	0.516	202253_s_at
DNM3				1	0.863	0.869	209839_at
DOCK9				1	0.768	0.561	212538_at
DUSP2				1	0.505	0.868	204794_at
DUSP9				1	0.992	0.959	205777_at
DVL3				1	0.994	0.759	201908_at
DYNC1LI2				1	0.988	0.955	203590_at
E2F3				1	0.894	0.509	203693_s_at
E2F5				1	0.992	0.968	221586_s_at
EDNRA				1	0.991	0.558	204464_s_at
EEF1E1				1	0.845	0.988	204905_s_at
EFNB2				1	0.842	0.535	202668_at
EIF2C2				1	0.969	0.823	213310_at
EIF4E				1	0.804	0.591	201435_s_at
EIF6				1	0.959	0.566	210213_s_at
ELF1				1	0.998	0.514	212418_at
ELF2				1	0.939	0.558	203822_s_at
ELK3				1	0.952	0.617	221773_at
EMG1				1	0.946	0.91	209233_at
EMILIN2				1	0.679	0.932	221980_at
EN2				1	0.879	0.743	207060_at
ENO2				1	0.682	0.969	201313_at
ENTPD7				1	0.992	0.989	220153_at
EP300				1	1	0.91	213579_s_at
EPHA1				1	0.964	0.908	205977_s_at
EPHB2				1	0.942	0.523	209589_s_at
EPHB4				1	0.986	0.988	202894_at
EPN3				1	0.953	0.693	220318_at
ERBB2				1	0.977	0.558	216836_s_at
EVX1				1	0.89	0.65	207914_x_at
EZR				1	0.933	0.774	208623_s_at
FAM48A				1	0.998	0.95	220408_x_at
FAS				1	0.977	0.602	204780_s_at
FGF3				1	0.9	0.64	214571_at
FGFBP1				1	0.706	0.574	205014_at
FGFR2				1	0.998	0.552	203638_s_at
FHIT				1	0.665	0.516	206492_at
FLJ10490				1	0.792	0.589	220151_at
FLJ21511				1	0.851	0.763	220723_s_at
FLJ22184				1	0.876	0.794	220584_at
FNBP1				1	0.984	0.998	212288_at
FRAP1				1	0.999	0.982	202288_at
FZD2				1	0.966	0.946	210220_at
FZD6				1	0.588	0.838	203987_at
FZD7				1	0.929	0.901	203706_s_at
FZD8				1	0.842	0.953	216587_s_at
FZD9				1	0.993	0.834	207639_at
GABPB2				1	0.927	0.746	204618_s_at
GALK1				1	0.906	0.747	204374_s_at
GLI3				1	0.951	0.709	205201_at
GLS				1	0.727	0.524	203159_at
GNA11				1	0.718	0.687	213766_x_at
GNA12				1	0.997	0.812	221737_at
GNA15				1	0.986	0.981	205349_at
GNAI2				1	0.88	0.827	201040_at
GNAI3				1	0.929	0.757	201180_s_at
GNAL				1	0.867	0.695	206355_at
GNAQ				1	0.854	0.92	202615_at
GNAS				1	0.904	0.783	200981_x_at
GNB1L				1	0.999	0.531	220762_s_at
GNB5				1	0.968	0.83	204000_at
GNG12				1	0.581	0.646	212294_at
GNG5				1	0.681	0.829	207157_s_at
GPR153				1	0.936	0.635	64942_at
GPX2				1	0.772	0.581	202831_at
GRB2				1	0.871	0.796	215075_s_at
GRIN1				1	0.915	0.514	210781_x_at
GRIN2D				1	0.881	0.792	207036_x_at
GRK5				1	0.545	0.747	204396_s_at
GRPEL1				1	0.89	0.948	212434_at
GSK3A				1	0.873	0.666	632_at
GSK3B				1	0.988	0.945	209945_s_at
GSTK1				1	0.874	0.881	217751_at
GYPC				1	0.69	0.974	202947_s_at
GYS1				1	0.688	0.67	201673_s_at
H3F3B				1	0.912	0.531	211997_x_at
HCN4				1	0.827	0.513	206946_at
HDAC11				1	0.999	0.968	219847_at
HDAC2				1	0.945	0.959	201833_at
HDAC6				1	0.967	0.82	206846_s_at
HDAC9				1	0.968	0.982	205659_at
HEY1				1	0.582	0.99	44783_s_at
HIPK1				1	0.717	0.963	212293_at
HK2				1	0.807	0.741	202934_at
HLA-A				1	0.918	0.734	215313_x_at
HLA-DOA				1	0.862	0.821	206313_at
HLA-F				1	0.898	0.713	221875_x_at
HNF1A				1	0.96	0.757	216930_at
HPCAL1				1	0.975	0.845	212552_at
HSPA14				1	0.828	0.971	219212_at
HYAL1				1	0.977	0.968	210619_s_at
IFFO				1	0.976	0.885	36030_at
IL18				1	0.965	0.95	206295_at
ILK				1	0.717	0.902	201234_at
ILKAP				1	0.961	0.668	221548_s_at
INSR				1	0.982	0.825	213792_s_at
INVS				1	0.998	0.925	210114_at
ITCH				1	0.949	0.912	209744_x_at
ITGA3				1	0.934	0.903	201474_s_at
ITGA7				1	0.992	0.994	216331_at
ITGAE				1	0.719	0.966	205055_at
ITPR2				1	0.765	0.602	202660_at
ITPR3				1	0.966	0.89	201189_s_at
JAK1				1	0.986	0.767	201648_at
JAK2				1	0.999	0.796	205842_s_at
JARID1B				1	0.929	0.734	211202_s_at
JMJD6				1	0.682	0.756	215233_at
KCNK1				1	0.708	0.774	204679_at
KHDRBS3				1	0.989	0.689	209781_s_at
KIAA0020				1	0.689	0.705	203712_at
KIAA0999				1	0.934	0.927	213034_at
KLF2				1	0.646	0.912	219371_s_at
KLF7				1	0.812	0.634	204334_at
KLK3				1	0.865	0.964	204582_s_at
KLK5 (includes EG:25818)				1	0.953	0.989	222242_s_at
KPNA1				1	0.995	0.681	202059_s_at
LCP1				1	0.853	0.649	208885_at
LGALS3				1	0.962	0.918	208949_s_at
LIMK1				1	1	0.958	204357_s_at
LRP3				1	0.77	0.711	204381_at
LRP5				1	0.962	0.771	209468_at
LRP6				1	1	0.998	34697_at
LSM1				1	0.889	0.943	203534_at
LTA4H				1	0.673	0.737	208771_s_at
LYPLA2				1	0.995	0.945	215566_x_at
MAP1B				1	0.909	0.566	214577_at
MAP2K4				1	0.98	0.957	203266_s_at
MAP2K5				1	0.995	0.703	211370_s_at
MAP3K2				1	0.997	0.569	221695_s_at
MAP3K4				1	0.964	0.704	216199_s_at
MAP3K7				1	0.874	0.973	206854_s_at
MAPK13				1	0.951	0.543	210058_at
MAPK3				1	0.98	0.979	212046_x_at
MAPK8				1	0.891	0.765	210671_x_at
MAPK9				1	0.996	0.935	203218_at
MAPKAPK5 (includes EG:8550)				1	0.817	0.587	217084_at
MBOAT2				1	0.547	0.869	213288_at
ME1				1	0.913	0.772	204059_s_at
MEF2A				1	0.996	1	212535_at
MEF2B (includes EG:4207)				1	0.947	0.979	209926_at
MEGF6				1	0.905	0.913	213942_at
MIA3				1	0.826	0.697	212305_s_at
MKNK1				1	0.991	0.511	209467_s_at
MLX				1	0.994	0.916	213708_s_at
MMP14				1	0.965	0.625	160020_at
MMP15				1	0.988	0.521	203365_s_at
MMP17				1	0.663	0.798	206234_s_at
MMP19				1	0.681	0.652	204574_s_at
MMP25				1	0.991	0.709	207890_s_at
MRLC2				1	0.628	0.918	221474_at
MT1F				1	0.929	0.677	217165_x_at
MTMR6				1	0.732	0.905	214429_at
MTRR				1	0.995	0.564	203200_s_at
MYH14				1	0.904	0.698	219946_x_at
MYL3				1	0.781	0.59	205589_at
MYL5				1	0.978	0.781	205145_s_at
MYL6B				1	0.882	0.653	204173_at
NBL1				1	0.937	0.928	37005_at
NDOR1				1	0.898	0.715	219899_x_at
NEUROG1				1	0.873	0.521	208497_x_at
NFATC1				1	0.961	0.965	211105_s_at
NFATC3				1	0.975	0.701	210555_s_at
NLGN4Y				1	0.999	0.642	207703_at
NOC3L				1	0.982	0.53	218889_at
NOL1				1	0.97	0.666	214427_at
NOL9				1	0.999	0.755	218754_at
NOS3				1	0.99	0.986	205581_s_at
NOTCH2				1	0.637	0.674	202443_x_at
NPAS3				1	0.921	0.913	220316_at
NRG1				1	0.792	0.973	206343_s_at
NRIP1				1	0.86	0.572	202599_s_at
NRIP3				1	0.98	0.814	219557_s_at
NRN1				1	0.935	0.58	218625_at
NUDT6				1	0.954	0.998	220183_s_at
OBSCN (includes EG:84033)				1	0.982	0.519	220427_at
ORC6L				1	0.963	0.644	219105_x_at
OSBPL8				1	0.561	0.733	212582_at
P53AIP1				1	0.97	0.597	220403_s_at
PAK1				1	0.993	0.884	209615_s_at
PAK4				1	0.924	0.713	33814_at
PCSK1N				1	0.808	0.501	218952_at
PCSK7				1	0.993	0.801	203118_at
PCTK3				1	0.767	0.999	214797_s_at
PELO				1	0.699	0.842	218472_s_at
PFDN1				1	0.558	0.973	201507_at
PFDN2				1	0.849	0.833	218336_at
PI3				1	0.564	0.819	41469_at
PIK3CA				1	0.971	0.626	204369_at
PIK3CB				1	0.984	0.992	212688_at
PIP4K2A				1	0.785	0.634	205570_at
PIP5K1C				1	0.876	0.695	212518_at
PITPNC1				1	0.989	0.954	219155_at
PKIA				1	0.962	0.507	204612_at
PKIG				1	0.994	0.909	202732_at
PLA2G12A				1	0.971	0.865	221027_s_at
PLA2G4A				1	0.982	0.547	210145_at
PLA2G6				1	0.989	0.863	204691_x_at
PLA2R1				1	0.547	0.997	207415_at
PLCB4				1	0.851	0.998	203895_at
PLCG1				1	0.984	0.979	202789_at
PLCG2				1	0.999	0.636	204613_at
PLD2				1	0.998	0.853	209643_s_at
POLR1B				1	0.963	0.685	220113_x_at
POP1				1	0.928	0.999	213449_at
PPIB				1	0.746	0.684	200968_s_at
PPP2R5C				1	0.808	0.709	201877_s_at
PPP3CC				1	0.915	0.983	32540_at
PRKAA1				1	0.948	0.971	214917_at
PRKAB1				1	0.969	0.969	201834_at
PRKACA				1	0.904	0.978	202801_at
PRKACB				1	0.996	0.921	202741_at
PRKCA				1	0.826	0.649	213093_at
PRKCD				1	0.998	0.99	202545_at
PRKCE				1	0.995	0.98	206248_at
PRKCH				1	0.997	0.642	218764_at
PRKCQ				1	1	0.518	210039_s_at
PRKCSH				1	0.997	0.502	214080_x_at
PRKX				1	0.977	0.704	204061_at
PRPF4B				1	0.801	0.848	202127_at
PRR7				1	0.826	0.831	219742_at
PSORS1C2				1	0.873	0.875	220635_at
PSTPIP1				1	0.999	0.961	211178_s_at
PTAFR				1	0.789	0.817	211661_x_at
PTK2B				1	0.999	0.949	203110_at
PTMS				1	0.671	0.844	218045_x_at
RAB15				1	0.965	0.562	59697_at
RAB5A				1	0.915	0.961	209089_at
RAC3				1	0.997	0.993	206103_at
RAF1				1	0.999	0.975	201244_s_at
RARG				1	0.777	0.737	204188_s_at
RASA1				1	0.986	0.547	202677_at
RBL2				1	0.979	0.946	212331_at
RBM7				1	0.619	0.661	218379_at
RCOR1				1	0.669	0.987	212612_at
RDX				1	0.771	0.999	212397_at
RECK				1	0.983	0.514	216153_x_at
RGS20				1	0.86	0.805	210138_at
RHBDL1				1	0.752	0.792	207383_s_at
RHOB				1	0.976	0.734	212099_at
RHOD				1	0.955	0.852	31846_at
RHOG				1	0.989	0.953	203175_at
RHOQ				1	0.91	0.977	212120_at
RHOT1				1	1	0.998	222148_s_at
RHOT2				1	0.968	0.648	222131_x_at
RNASE4				1	0.993	0.793	213397_x_at
RND3				1	0.764	0.922	212724_at
RNF11				1	0.924	0.566	208924_at
RNF138				1	0.836	0.934	218738_s_at
RNF5				1	0.991	0.856	209111_at
ROCK1				1	0.971	0.994	213044_at
ROCK2				1	0.941	0.667	202762_at
ROR1 (includes EG:4919)				1	0.786	0.994	205805_s_at
ROR2				1	0.562	0.903	205578_at
RORA				1	0.645	0.873	210426_x_at
RPA4				1	0.998	0.532	221143_at
RPIA				1	0.759	0.546	212973_at
RPL29				1	0.844	0.922	213969_x_at
RPS16				1	0.875	0.711	213890_x_at
RPS6KA3 (includes EG:6197)				1	0.97	0.587	203843_at
RPS6KA4				1	0.747	0.944	204632_at
RPS6KA5 (includes EG:9252)				1	0.982	0.595	204633_s_at
RPS6KB1				1	0.902	0.99	211578_s_at
RPS6KB2				1	0.955	0.802	203777_s_at
RRP15				1	0.965	0.629	219037_at
RTN3				1	0.847	0.807	219549_s_at
RXRB				1	0.994	0.927	209148_at
RYK				1	0.995	0.899	202853_s_at
S100P				1	0.65	0.581	204351_at
SDK2				1	0.856	0.518	220628_s_at
SF3A2				1	0.809	0.859	37462_i_at
SH3GLB1				1	0.751	0.758	210101_x_at
SH3GLB2				1	0.982	0.799	218813_s_at
SHFM1 (includes EG:7979)				1	0.587	0.952	202276_at
SLC16A6				1	0.961	0.942	207038_at
SLC5A1				1	0.641	0.534	206628_at
SLMO2				1	0.969	0.976	217851_s_at
SMAD3				1	0.927	0.872	218284_at
SMAD7				1	0.977	0.829	204790_at
SMARCC2				1	0.786	0.72	201321_s_at
SMURF1				1	0.976	0.515	215458_s_at
SOCS2				1	0.833	0.64	203373_at
SOCS3				1	0.545	0.97	206359_at
SOCS5				1	0.998	0.921	208127_s_at
SPATA2L				1	0.861	0.53	214965_at
SPPL2B				1	0.749	0.835	210693_at
SPRR2C				1	0.584	0.747	220664_at
STAT2				1	1	0.838	205170_at
STAT5B				1	0.977	0.619	212549_at
STK16				1	0.992	0.655	209622_at
STK17A				1	0.948	0.592	202693_s_at
STK17B				1	0.927	0.737	205214_at
SULT1A1				1	0.965	0.983	203615_x_at
SULT4A1				1	0.996	0.874	219425_at
SYK				1	0.8	0.88	207540_s_at
SYNGR4				1	0.895	0.723	206719_at
SYNPO				1	0.914	0.851	202796_at
T				1	0.934	0.901	206524_at
TAF1A				1	0.926	0.993	206613_s_at
TCOF1 (includes EG:6949)				1	0.981	0.966	202384_s_at
TEX10				1	0.598	0.638	218104_at
TFF1				1	0.865	0.631	205009_at
THRB				1	0.686	0.716	207044_at
TM4SF1				1	0.895	0.616	209386_at
TMC7				1	0.987	0.78	220021_at
TMEM39B				1	0.976	0.962	218770_s_at
TMPRSS11D				1	0.697	0.739	207602_at
TNFRSF11A				1	0.899	0.984	207037_at
TNFRSF1A				1	0.887	0.758	207643_s_at
TP53				1	1	0.989	201746_at
TPM3				1	0.683	0.503	214365_at
TPM4				1	0.886	0.886	212481_s_at
TPP1				1	0.991	0.705	200742_s_at
TPSG1				1	0.815	0.868	220339_s_at
TRAF6				1	0.996	0.976	205558_at
TSG101				1	0.744	0.854	201758_at
TSPAN3				1	0.971	0.503	200972_at
TYK2				1	0.858	0.765	205546_s_at
UAP1				1	0.954	0.542	209340_at
UBE2D2				1	0.948	0.988	201345_s_at
UBE2D4				1	0.998	0.878	218837_s_at
UBE2E3				1	0.553	0.825	210024_s_at
UBE2L6				1	0.993	0.954	201649_at
UBE2N				1	0.843	0.58	201524_x_at
UTP18				1	0.852	0.622	203721_s_at
VAC14				1	0.911	0.82	218169_at
VAV1				1	0.979	0.501	206219_s_at
VEGFB (includes EG:7423)				1	0.748	0.518	203683_s_at
VPS37B				1	0.969	0.75	221704_s_at
WBP4				1	0.982	0.549	203599_s_at
WNT3				1	0.999	0.55	221455_s_at
WNT5A				1	0.996	0.515	205990_s_at
WNT6				1	0.938	0.527	71933_at
WWTR1				1	0.984	0.742	202133_at
YWHAE				1	0.862	0.551	213655_at
YWHAH				1	0.931	0.645	201020_at
YWHAZ				1	0.672	0.831	200638_s_at
ZNF215				1	0.952	0.588	220214_at
ZNF224				1	0.982	0.964	220019_s_at
AADACL1					0.477	0.138	NA
ABLIM1					0.345	0.00124	200965_s_at
ACAT2					0.537	0.41	209608_s_at
ACTG1					0.322	0.00787	212363_x_at
ACTN1					0.964	0.389	208636_at
ACTN3					0.964	0.298	206891_at
ADAM9					0.869	0.0532	202381_at
ADCY3					0.741	0.23	209321_s_at
ADCY4					0.828	0.0207	NA
ADCY9					0.865	0.372	204497_at
AIFM1					0.854	0.209	205512_s_at
AK3L2 (includes EG:645619)					0.93	0.776	NA
AKAP12					0.449	0.735	210517_s_at
AKT2					0.883	0.0907	203809_s_at
ALPP					0.97	0.498	204664_at
ALS2CR2					0.952	0.371	NA
ANGPTL4					0.264	0.0102	221009_s_at
ANKDD1A					0.771	0.541	NA
ANKRD27					1	0.158	221522_at
ANKRD37					0.742	0.0187	NA
ANTXR2					0.677	0.573	NA
ANXA2					0.741	0.335	210427_x_at
APLN					0.108	1.01e-08	NA
AQP3					0.171	3.67e-06	39248_at
ARHGEF2					0.911	0.255	209435_s_at
ARHGEF4					0.927	0.499	205109_s_at
ARL4C					0.63	0.407	202207_at
ARSI					0.95	0.259	NA
ASAM					0.634	0.194	NA
ASB1					0.95	0.178	212818_s_at
ASB2					0.591	1.76e-06	NA
ASNS					0.279	0.00191	205047_s_at
ASTN2					0.43	0.656	215407_s_at
ATAD3C					0.786	0.545	NA
ATF4					0.784	0.29	200779_at
ATN1					0.948	0.313	40489_at
ATP11C					0.986	1	NA
ATP2A2					0.798	0.438	209186_at
ATP7B					0.993	0.159	204624_at
AXL					0.515	0.0809	202686_s_at
AXUD1					0.993	0.994	NA
BAALC					0.858	0.167	218899_s_at
BAD					0.415	0.769	209364_at
BBC3					0.738	0.305	211692_s_at
BCAM					0.795	0.287	40093_at
BCAR1					0.947	0.728	NA
BCGF1 (includes EG:100131644)					0.826	0.286	NA
BCL2					0.92	0.464	203685_at
BCL2L13					0.98	0.118	217955_at
BCL3					0.298	0.00127	204908_s_at
BCL6					0.838	0.253	203140_at
BHLHB4					0.803	0.418	NA
BLNK					0.997	0.193	207655_s_at
BMP2					0.313	0.851	205290_s_at
BMP8B					0.818	0.177	220203_at
BTBD14A					0.952	0.0194	NA
BTBD14B					0.0793	9.65e-05	NA
BXDC1					0.892	0.984	NA
BZW1					0.503	0.121	NA
BZW2					0.379	0.00301	217809_at
C10ORF114					0.999	0.00115	NA
C13ORF33					0.923	4.24e-09	NA
C15ORF23					0.941	1	NA
C15ORF39					0.428	0.639	204495_s_at
C15ORF52					0.784	0.184	NA
C16ORF81					0.779	0.0798	NA
C17ORF51					0.817	0.342	NA
C18ORF23					0.89	0.499	NA
C19ORF31					0.817	0.684	NA
C19ORF33					0.819	0.00335	NA
C1ORF190					0.593	0.983	NA
C2ORF59					0.858	0.66	NA
C8ORF73					0.875	0.956	NA
C9ORF62					0.911	0.109	NA
CABC1					0.961	0.183	218168_s_at
CACNA1I					0.769	0.217	221631_at
CALB1					0.14	0.539	205626_s_at
CALM2					0.409	0.0882	207243_s_at
CALM3					0.642	0.319	200623_s_at
CAMKK1					0.968	0.886	NA
CAPRIN2					0.891	0.389	218456_at
CASC4					0.928	0.958	NA
CASKIN1					0.787	0.23	NA
CASP5					0.854	0.315	207500_at
CASP7					0.852	0.376	207181_s_at
CAV1					0.449	0.188	212097_at
CAV3					0.852	0.174	208204_s_at
CBFA2T3					0.967	0.0705	208056_s_at
CBS					0.357	0.0038	212816_s_at
CCDC108					0.804	0.402	NA
CCDC3					0.972	0.39	NA
CCL24					0.845	0.364	221463_at
CCNB1					0.385	0.00509	214710_s_at
CCND3					0.888	0.29	201700_at
CD274					0.617	1.74e-14	NA
CD4					0.806	0.335	203547_at
CD68					0.961	0.39	203507_at
CD83					0.885	0.1	204440_at
CDC42EP1					0.872	0.334	204693_at
CDC42EP5					0.8	0.359	NA
CDCP1					0.348	0.201	218451_at
CDH11					0.672	0.0563	207173_x_at
CDH22					0.835	0.413	215181_at
CDH24					0.684	0.101	NA
CEBPB					0.494	0.161	212501_at
CEBPD					0.998	0.112	203973_s_at
CEND1					0.802	0.236	219591_at
CENTG3					0.947	0.782	NA
CFL2					0.87	0.449	NA
CHI3L1					0.387	0.331	209396_s_at
CHST12					0.982	0.075	218927_s_at
CHST13					0.766	0.868	NA
CHSY1					0.776	0.259	203044_at
CIRH1A					0.919	0.539	NA
CISH					0.674	0.053	221223_x_at
CITED4					0.698	2.94e-05	NA
CKB					0.553	0.173	200884_at
CKMT1A					0.674	0.141	NA
CLCA4 (includes EG:22802)					0.0785	0.293	220026_at
CLK3					0.484	0.128	202140_s_at
CLPP					0.61	0.159	202799_at
CMTM7					0.741	0.000892	NA
CNFN					0.642	0.897	NA
CNIH4					0.274	0.924	218728_s_at
COIL					0.999	0.259	203654_s_at
CORO1A					0.514	0.436	209083_at
CORO6					0.908	7.66e-05	NA
COX6A2					0.908	0.213	206353_at
CRCT1					0.22	0.124	220620_at
CREB3L1					0.881	0.219	213059_at
CREB3L4					0.926	0.431	NA
CREBBP					0.999	0.295	202160_at
CRK					0.995	0.414	202224_at
CRKL					0.895	0.435	212180_at
CRLF3					0.289	0.977	205474_at
CRNN					0.179	8.19e-08	220090_at
CRTC1 (includes EG:23373)					0.699	0.224	207159_x_at
CSF2					0.341	0.00117	210229_s_at
CSNK1A1					0.997	0.178	208865_at
CSNK1E					0.786	0.0763	202332_at
CSTA					0.00337	5.37e-09	204971_at
CSTB					0.753	0.0815	201201_at
CTPS					0.931	0.107	202613_at
CTRB2					0.369	0.893	214411_x_at
CXADR					0.318	0.52	203917_at
CXCL14					0.224	7.87e-14	218002_s_at
CXCL2					0.258	0.266	209774_x_at
CXCL3					0.608	0.0928	207850_at
CYB561D1					0.754	0.654	NA
CYP1A2					0.869	0.313	207608_x_at
CYP4F2					0.955	0.376	210452_x_at
DAB2					0.947	0.0753	210757_x_at
DDR1					0.915	0.0673	207169_x_at
DEPDC7					0.855	0.87	NA
DHRS9					0.224	1.01e-09	219799_s_at
DISP2					0.69	0.0418	NA
DKFZP434I0714					0.809	0.833	NA
DKFZP686E2158					0.965	0.464	NA
DLGAP3					0.669	0.398	NA
DOK7					0.899	0.00148	NA
DPH2					0.88	0.361	204514_at
DRD4					0.719	0.167	208215_x_at
DUSP10					0.694	0.0743	221563_at
DUSP6					0.025	0	208891_at
DUSP7					0.932	0.321	214793_at
DUX4					0.629	0.257	NA
DVL1					0.869	0.43	NA
DYNLL1					0.683	0.34	200703_at
E2F2					0.459	0.385	207042_at
E2F6					0.916	0.215	203957_at
E2F7					0.998	2.58e-05	NA
EBP					0.836	0.119	213787_s_at
EDN1					0.205	3.89e-13	218995_s_at
EFEMP2					0.949	0.135	206580_s_at
EFHD2					0.784	0.165	217992_s_at
EFNB1					0.601	0.374	202711_at
EGFR					0.734	0.0555	201983_s_at
EGR1					0.901	0.124	201694_s_at
EHD1					0.658	0.353	209039_x_at
EIF4EBP1					0.74	0.0703	221539_at
ELF3					0.646	0.335	210827_s_at
ELF4					0.886	0.398	31845_at
ELF5					0.455	0.505	220625_s_at
ELFN1					0.925	0.828	NA
ELOVL1					0.864	0.271	57163_at
EMP1					0.901	0.0914	201324_at
ENO1					0.3	0.00178	201231_s_at
ENO3					0.992	0.34	204483_at
EPHA4					0.0368	0.0073	206114_at
EPHB3					0.385	0.309	204600_at
EPHB6					0.949	0.383	204718_at
ERBB3					0.96	0.364	202454_s_at
EREG					0.478	0.737	205767_at
ERP27					1	8.55e-06	NA
ERRFI1					0.0092	3.92e-14	NA
ETS1					0.915	0.426	214447_at
EXOC3L2 (includes EG:90332)					0.811	0.605	NA
F2RL1					0.273	0.107	213506_at
FA2H					0.259	0.000885	219429_at
FADS2					0.362	0.466	202218_s_at
FAM100B					0.602	0.605	NA
FAM110C					0.49	3.79e-05	NA
FAM129B					0.775	0.648	NA
FAM131C					0.877	0.642	NA
FAM136A					0.932	0.424	215947_s_at
FAM148A					0.768	0.311	NA
FAM25A					0.18	0.0158	NA
FAM46B					0.855	2.12e-12	NA
FAM83A					0.601	0.157	NA
FBXO32					0.991	5.79e-05	NA
FCRLB					0.885	0.926	NA
FDPS					0.614	0.169	201275_at
FGF1					0.987	0.152	205117_at
FGF7					0.624	0.311	205782_at
FGFR3					0.934	0.0543	204379_s_at
FKSG17					0.414	0.0423	NA
FKSG2					0.554	0.391	208588_at
FLJ35390					0.835	0.428	NA
FLJ35934					0.849	0.947	NA
FLJ45717					0.822	0.666	NA
FLJ77644					0.839	0.000249	NA
FNDC4					0.998	0.124	218843_at
FOS					0.841	0.32	209189_at
FOXA2					0.996	0.241	40284_at
FOXB1					0.842	0.327	208513_at
FOXC2					0.96	0.282	214520_at
FOXQ1					0.724	0.184	NA
FUT1					0.238	0.000366	206109_at
FUT11					0.984	0.988	NA
FUT2					0.982	0.24	210608_s_at
FUT4					0.977	0.146	209892_at
FZD1					0.995	0.16	204451_at
FZD3					1	0.178	219683_at
FZD4					0.953	0.14	218665_at
FZD5					0.927	0.146	NA
G0S2					0.845	0.0528	213524_s_at
GALNAC4S-6ST					0.969	0.0926	203066_at
GALR3					0.835	0.48	33579_i_at
GAS5					0.891	0.019	NA
GDF15					0.047	6.81e-05	221577_x_at
GLTPD1					0.722	0.512	NA
GNA13					0.961	0.205	206917_at
GNAI1					0.934	0.229	209576_at
GNB2					0.981	0.455	200852_x_at
GNB2L1					0.919	0.189	200651_at
GNB4					0.969	0.414	NA
GNG10					0.727	0.153	NA
GNRH2					0.876	0.462	208519_x_at
GOLGA8E					0.378	0.164	NA
GOLSYN					0.886	0.364	218692_at
GOT1					0.27	0.0167	208813_at
GPR109B					0.786	0.323	205220_at
GPR150					0.835	0.361	NA
GPR78					0.795	0.333	NA
GPRIN1					0.999	0.956	NA
GPRIN2					0.446	2.12e-06	NA
GPX4					0.99	0.328	201106_at
GPX7					0.916	0.431	213170_at
GRB7					0.859	0.192	210761_s_at
GRHPR					0.938	0.345	201347_x_at
GSTM3 (includes EG:2947)					0.739	0.436	202554_s_at
GULP1					0.76	0.381	204237_at
H3F3A					0.724	0.322	200080_s_at
HAS3					0.998	5.68e-15	NA
HCG 1790262					0.289	0.247	NA
HCG 18290					0.377	7.05e-08	NA
HCN2					0.664	0.29	214893_x_at
HDAC10					0.627	0.464	NA
HDAC3					0.989	0.114	216326_s_at
HDAC4					0.994	0.118	204225_at
HDAC5					0.98	0.182	202455_at
HDAC8					0.971	0.996	NA
HES7					0.745	0.348	NA
HIF1A					0.31	0.97	200989_at
HIST1H3D					0.532	0.341	214522_x_at
HIST1H3J					0.878	0.376	214646_at
HK1					0.861	0.251	200697_at
HKDC1					0.976	0.0942	220585_at
HLA-G					0.944	0.318	211529_x_at
HOXA3 (includes EG:3200)					0.34	0.135	208604_s_at
HPS6					0.377	0.0939	219052_at
HRAS					0.448	0.836	212983_at
HS2ST1					0.648	0.0848	203284_s_at
HS3ST1					0.368	0.000104	205466_s_at
HSAJ2425					0.675	0.153	207882_at
HSP90AA1					0.448	0.811	211968_s_at
HSP90AB1					0.813	0.112	200064_at
HSPA2					0.913	0.0683	211538_s_at
HSPA4					0.805	0.382	208815_x_at
HSPA9					0.779	0.367	200691_s_at
ICAM1					0.51	0.093	202637_s_at
ICAM2					0.989	0.325	213620_s_at
IER2					0.824	0.0752	202081_at
IFITM3					0.381	0.0501	212203_x_at
IFITM5					0.93	0.77	NA
IGFBP4					0.993	0.403	201508_at
IGFBP7					0.492	0.0845	201162_at
IL1B					0.00469	3e-23	205067_at
IL1F7					0.986	0.247	221470_s_at
IL1F9					0.108	0.00898	220322_at
IL1R1					0.996	0.0754	202948_at
IL1R2					0.376	0.0573	205403_at
IL20					0.751	0.000289	NA
IL23A					0.968	0.291	213193_x_at
IL27					0.747	9.57e-05	NA
ILDR1					0.956	0.1	NA
IMPA1					0.809	0.173	203011_at
INE1					0.949	0.246	207252_at
INF2 (includes EG:64423)					0.922	0.957	NA
IQSEC2					0.831	0.34	214819_at
IRAK1					0.893	0.366	201587_s_at
IRX2					0.729	0.00152	NA
ISLR					0.816	0.178	207191_s_at
ITGA1					0.8	3.81e-05	NA
ITGA2					0.199	0.017	205032_at
ITGA5					0.955	0.0983	201389_at
ITGA6					0.36	0.15	201656_at
ITGAV					0.158	1.33e-06	202351_at
ITGB1					0.337	0.000226	211945_s_at
ITGB5					0.782	0.201	201125_s_at
ITGB6					0.991	0.287	208083_s_at
IVL					0.00772	2.43e-05	214599_at
JHDM1D					0.952	0.262	221778_at
JUN					0.209	0.0392	201464_x_at
JUNB					0.652	0.262	201473_at
JUNDM2					0.603	0.0558	NA
KCNG1					0.91	0.0739	211053_at
KCNJ2					0.923	0.156	206765_at
KCNN4					0.986	0.214	204401_at
KCTD12					0.401	0.406	212192_at
KHDRBS1					0.393	0.246	200040_at
KIAA1754					0.842	0.0733	NA
KIAA1908					0.999	1	NA
KIAA1949					0.856	0.914	NA
KISS1R					0.875	0.328	NA
KLF10					0.628	0.158	202393_s_at
KLF11					0.8	0.313	218486_at
KLF16					0.541	0.0389	NA
KLF4					0.676	0.0692	221841_s_at
KLF6					0.195	2.12e-06	208961_s_at
KLHDC5					1	0.0136	NA
KLHL7					0.949	0.456	220239_at
KLK10					0.453	0.961	209792_s_at
KLK12					0.56	0.0998	220782_x_at
KLK7 (includes EG:5650)					0.852	0.379	205778_at
KRAS					0.679	0.0969	214352_s_at
KREMEN1					0.762	0.038	NA
KREMEN2					0.368	3.92e-11	219692_at
KRT1					0.382	4.06e-71	205900_at
KRT16					0.175	0.000656	209800_at
KRT6B					0.0639	0.000141	209126_x_at
KRTAP1-3					0.895	0.398	NA
KRTAP2-4					0.699	0.214	NA
KRTAP4-1					0.837	0.651	NA
KYNU					0.217	3.28e-05	217388_s_at
LAMB2					0.88	0.313	216264_s_at
LARP6					0.72	0.0565	218651_s_at
LBX1					0.841	0.392	208380_at
LCE1C					0.72	0.73	NA
LCE1D (includes EG:353134)					0.79	0.952	NA
LCE2A					0.411	0.707	NA
LCE2D					0.25	0.00872	NA
LCE3D					0.774	0.00577	NA
LCE3E					0.967	0.475	NA
LCE5A					0.742	0.555	NA
LEMD1					0.917	0.38	NA
LIG1					0.519	0.418	202726_at
LIPG					0.998	0.0615	219181_at
LOC100128942					0.819	0.382	NA
LOC100130152					0.908	0.445	NA
LOC100130557					0.822	0.199	NA
LOC100131262					0.916	0.59	NA
LOC100131581					0.555	0.457	NA
LOC137107					0.391	0.0242	NA
LOC145694					0.924	0.206	NA
LOC146325					0.895	0.297	NA
LOC255783					0.755	0.523	NA
LOC257039					0.441	0.0965	NA
LOC284542					0.87	0.768	NA
LOC339344					0.863	0.875	NA
LOC339809					0.818	0.845	NA
LOC388532					0.821	0.169	NA
LOC393078					0.944	0.392	NA
LOC399851					0.949	0.154	NA
LOC399959					0.0138	9.06e-18	NA
LOC441204					0.871	0.102	215297_at
LOC441245					0.872	0.338	NA
LOC493869					0.957	0.00026	NA
LOC642031					0.829	0.646	NA
LOC646048					0.812	0.206	NA
LOC646960					0.392	0.393	NA
LOC649294					0.855	0.596	NA
LOC650392					0.913	0.605	NA
LOC728022					0.84	0.477	NA
LOC728449					0.789	0.741	NA
LOC728774					0.81	0.322	NA
LOC729956					0.874	0.503	NA
LOC92249					0.788	0.45	NA
LOC92659					0.829	0.256	NA
LPIN1					0.844	0.359	212274_at
LRCH4					0.673	0.176	NA
LRP8					0.502	0.0506	208433_s_at
LRRC8C					0.541	0.0198	NA
LTB					0.23	0.323	207339_s_at
LYAR					0.955	0.199	NA
LYNX1					0.614	0.465	NA
LYPD5					0.923	0.845	NA
MAL					0.156	0.000952	204777_s_at
MAN2A2					0.955	0.329	202032_s_at
MAP2K2					0.861	0.497	202424_at
MAP3K1					0.995	0.0257	NA
MAP3K10					0.994	0.0971	206362_x_at
MAP3K11					0.893	0.17	203652_at
MAP3K12					0.968	0.0875	205448_s_at
MAP3K14					0.554	0.121	205192_at
MAP3K5					0.923	0.398	203836_s_at
MAP3K8					0.98	0.188	205027_s_at
MAP3K9					0.343	0.0238	213927_at
MAP6D1					0.831	0.223	221713_s_at
MAPK1					0.992	0.177	212271_at
MAPK12					0.295	0.218	206106_at
MAPK14					0.935	0.402	202530_at
MAPK6					0.858	0.443	207121_s_at
MAPK7					0.876	0.313	207292_s_at
MAPKAP1					0.998	0.284	217808_s_at
MAT2A					0.0974	3.08e-05	200768_s_at
MCL1					0.143	0.00123	200797_s_at
MEF2D					0.915	0.414	203004_s_at
MESDC1					0.822	0.0174	NA
METRNL					0.475	0.113	NA
MEX3B					0.861	1.29e-06	NA
MEX3D					0.925	0.33	91816_f_at
MGC27348					0.946	0.000147	NA
MGC45922					0.724	0.635	NA
MGC46336					0.868	0.487	NA
MIHG1					0.525	0.125	NA
MKI67IP					0.955	0.227	NA
MKNK2					0.123	2.06e-11	218205_s_at
MLKL					0.86	0.434	NA
MLXIPL					0.847	0.266	221163_s_at
MMP10					0.0425	1.34e-26	205680_at
MMP2					0.998	0.403	201069_at
MMP23B					0.999	0.000277	NA
MMP28					0.77	0.131	219909_at
MMP7					0.253	0.0952	204259_at
MMP9					0.0391	1.23e-14	203936_s_at
MN1					0.638	0.0549	205330_at
MOBKL2C					0.895	0.814	NA
MPHOSPH6					0.963	0.0543	203740_at
MPP1					0.989	0.148	202974_at
MRCL3					0.901	0.95	NA
MREG					0.944	0.183	219648_at
MRGPRF					0.935	0.415	NA
M-RIP					0.996	0.443	212197_x_at
MST1R					0.93	0.0509	205455_at
MT1A					0.436	0.0136	NA
MT1P2					0.246	0.000648	NA
MT3					0.394	0.00289	205970_at
MTAP					0.988	0.398	211363_s_at
MUC2 (includes EG:4583)					0.909	0.183	204673_at
MXRA8					0.83	7.57e-27	NA
MYCN					0.883	0.197	209757_s_at
MYL6					0.358	0.222	212082_s_at
MYO10					0.838	0.421	201976_s_at
MYO1E					0.979	0.783	NA
N4BP3					0.682	0.334	214775_at
NAB2					0.915	0.173	212803_at
NAGS					0.789	0.948	NA
NAPE-PLD					0.988	0.313	NA
NAPRT1					0.751	0.581	NA
NCOA3					0.379	0.136	209061_at
NCOA7					0.895	0.327	NA
NCOR1					0.949	0.157	200854_at
NDST1					0.933	0.471	202607_at
NEDD4					0.994	0.0714	213012_at
NET1					0.594	0.0995	201830_s_at
NEUROG3					0.864	0.0803	207965_at
NFAT5					0.996	0.205	208003_s_at
NFIA					0.802	0.616	NA
NFIB					0.817	0.297	209289_at
NFKB1					0.957	0.41	209239_at
NFKB2					0.999	0.296	209636_at
NFKBIB					0.756	0.313	214448_x_at
NFKBIE (includes EG:4794)					0.931	0.43	203927_at
NFKBIZ					0.303	0.0115	NA
NGEF					0.889	0.578	NA
NGFR					0.853	0.421	205858_at
NKD2					0.761	0.672	NA
NKX1-2					0.947	0.468	NA
NMNAT1					0.983	0.877	NA
NOL5A					0.905	0.0513	200875_s_at
NOTCH1					0.809	0.486	218902_at
NOTCH4					0.526	0.0948	205247_at
NPBWR1					0.95	0.25	NA
NPC1					0.988	0.146	202679_at
NR1D1					0.926	0.794	NA
NR3C1					0.989	0.115	201865_x_at
NRAS					0.92	0.432	202647_s_at
NRSN2					0.792	0.424	218359_at
OAF					1	0.149	NA
ODZ2					0.105	0.0659	NA
OGFR					0.591	0.273	202841_x_at
ORM1					0.739	0.172	205040_at
OVOL1					0.115	0.0204	206604_at
PABPC3					0.563	0.226	208113_x_at
PAG1					0.953	0.0107	NA
PAK6					0.787	0.463	219461_at
PARD6G					0.709	0.134	NA
PARP10					0.843	0.649	NA
PCDH7					0.995	0.143	205534_at
PCSK9					0.411	0.17	NA
PDE4C					0.9	0.287	206792_x_at
PDK2					0.999	0.12	202590_s_at
PDRG1					0.888	0.641	NA
PGF					0.777	0.332	215179_x_at
PGK1					0.144	3.8e-10	200738_s_at
PHGDH					0.222	0.042	201397_at
PHLDA1					0.362	8.29e-09	217996_at
PHOX2A					0.589	0.129	214609_at
PIK3C3					0.863	0.452	204297_at
PIK3R1					0.997	0.438	212239_at
PIM1					0.21	0.0122	209193_at
PINX1					0.849	0.94	NA
PITPNA					0.977	0.296	201190_s_at
PKIB					0.796	0.266	NA
PLA2G4C (includes EG:8605)					0.984	0.182	209785_s_at
PLA2G4D					0.609	0.258	NA
PLAU					0.115	0.175	205479_s_at
PLAUR					0.282	0.64	210845_s_at
PLCD3					0.981	0.975	NA
PLCD4					0.859	0.0797	NA
PLD3					0.987	0.259	201050_at
PLEK2					0.796	0.203	218644_at
PLEKHF1					0.869	0.0547	219566_at
PLOD2					0.536	0.119	202620_s_at
PNO1					0.86	0.0777	203622_s_at
POU3F3					0.84	0.472	208563_x_at
PPIAL4					0.934	0.932	NA
PPIF					0.182	0.000794	201489_at
PPP1CA					0.944	0.362	200846_s_at
PPP1R11					0.708	0.19	201500_s_at
PPP1R15B					0.999	0.88	NA
PPP1R3B					0.837	0.36	NA
PPP1R3D					0.254	0.0381	204554_at
PPP3CA					0.962	0.28	202429_s_at
PPP3CB					0.499	0.132	202432_at
PRDX6					0.764	0.064	200844_s_at
PRKCZ					0.89	0.154	202178_at
PRNP					0.705	0.245	201300_s_at
PROCA1					1	0.934	NA
PROCR					0.45	0.427	203650_at
PRR17					0.859	0.0633	NA
PRR5					0.774	0.106	47069_at
PRSS2 (includes EG:5645)					0.256	0.766	205402_x_at
PRSS22					0.253	3.84e-09	205847_at
PRSS3 (includes EG:5646)					0.303	0.934	207463_x_at
PRSS36					0.945	0.00184	NA
PTEN					0.841	0.218	204053_x_at
PTGER1					0.96	0.286	207650_x_at
PTGER4					0.189	0.00086	204897_at
PTGS2					0.066	2.46e-34	204748_at
PTK2					0.869	0.139	208820_at
PTK7					0.977	0.245	207011_s_at
PTMA					0.87	0.1	211921_x_at
PTPLA					0.959	0.285	219654_at
PTPMT1					0.901	0.938	NA
PTPN11					0.763	0.337	212610_at
PTPN12					0.881	0.402	202006_at
PTPRE					0.653	0.0728	221840_at
RAB22A					0.986	0.387	213405_at
RAB5B					0.983	0.471	201276_at
RAB5C					0.997	0.496	201140_s_at
RAB7B					0.993	0.237	NA
RAC1					0.885	0.275	208640_at
RAD51L3					0.931	0.0916	37793_r_at
RAP1A					0.483	0.176	202362_at
RAP1B					0.203	0.475	200833_s_at
RARA					0.563	0.206	203749_s_at
RASD1					0.489	1.93e-10	NA
RAVER1					0.922	0.157	NA
RB1					0.28	0.208	203132_at
RBKS					0.951	0.403	219222_at
RCAN1					0.899	0.108	208370_s_at
RCBTB1					1	0.0889	218352_at
RCOR2					0.653	0.239	NA
RELL2					0.997	0.758	NA
RFFL					1	0.974	NA
RGMB					0.712	0.00309	NA
RHOA					0.565	0.389	200059_s_at
RHOC					0.886	0.228	200885_at
RHOF					0.661	0.405	219045_at
RHOV					0.453	0.0512	NA
RNASE7					0.925	0.0504	NA
RNF111					0.934	0.16	218761_at
ROBO3					0.935	0.398	219550_at
RPL18A					0.821	0.144	NA
RPL22L1					0.948	0.273	NA
RPL23A					0.913	0.264	208834_x_at
RPL23AP13					0.388	0.0412	207283_at
RPL26					0.508	0.00198	NA
RPL26L1					0.329	0.0849	218830_at
RPL35A					0.655	0.0408	NA
RPL36 (includes EG:25873)					0.693	0.239	219762_s_at
RPS12					0.216	1.01e-13	213377_x_at
RPS28					0.641	0.281	208903_at
RPS6KA1					0.894	0.113	203379_at
RPS6KA2					0.514	0.144	212912_at
RRAS					0.789	0.306	212647_at
RRAS2					0.516	0.175	212590_at
RRP1					0.972	0.49	218758_s_at
RRP9					0.942	0.418	204133_at
RXRA					0.474	0.229	202449_s_at
SAA1					0.533	0.393	214456_x_at
SAA2					0.539	0.657	NA
SCARB1					0.392	0.00271	201819_at
SCARF2					0.862	0.459	NA
SCN4B					0.949	1.34e-10	NA
SCRT2					0.852	0.542	NA
SDCBP2					0.703	0.859	NA
SEMA3A					0.573	0.064	206805_at
SEMA5B					0.982	0.000181	NA
SERPINB1					0.112	7.85e-13	212268_at
SERPINB2					0.127	2.35e-05	204614_at
SET					0.323	0.378	200630_x_at
SFN					0.869	0.121	33322_i_at
SFRS3					0.82	0.134	208672_s_at
SFXN4					0.998	0.579	NA
SGK1					0.0458	3.93e-09	201739_at
SGMS2					0.996	0.758	NA
SGSH					0.792	0.156	35626_at
SH3GL1					0.929	0.494	201851_at
SH3KBP1					0.829	0.00842	NA
SH3TC1					0.875	0.114	219256_s_at
SHB					0.992	0.374	204657_s_at
SHC1					0.953	0.191	214853_s_at
SHC2 (includes EG:25759)					0.994	0.954	NA
SIN3A					0.899	0.497	NA
SLC20A1					0.142	2.8e-05	201920_at
SLC25A25					0.974	0.161	NA
SLC25A32					0.86	0.307	221020_s_at
SLC26A1					0.881	0.388	205058_at
SLC2A14					0.562	0.00869	NA
SLC34A3					0.789	0.179	NA
SLC45A3					0.942	0.648	NA
SLC6A14					0.623	0.0886	219795_at
SLC7A5					0.251	0.0429	201195_s_at
SLPI					0.211	0.552	203021_at
SMAD2					0.948	0.0561	203075_at
SMAD5					0.472	0.647	205188_s_at
SMTN					0.903	0.0859	209427_at
SMURF2					0.897	0.242	205596_s_at
SNX22					0.808	0.0215	NA
SNX26					0.775	0.407	213827_at
SOCS1					0.462	0.454	210001_s_at
SOCS6					0.718	0.0938	206020_at
SOD1					0.718	0.404	200642_at
SOD2					0.565	0.483	215223_s_at
SOX1					0.646	0.148	208533_at
SOX17					0.952	0.256	219993_at
SOX18					0.835	0.385	219568_x_at
SOX3					0.845	0.472	214633_at
SOX8					0.921	0.435	NA
SP3					0.785	0.119	213168_at
SP5					0.848	0.599	NA
SPAG5					0.938	0.113	203145_at
SPINK1 (includes EG:6690)					0.869	0.459	206239_s_at
SPINK5					0.32	2.32e-05	205185_at
SPR					0.892	0.266	203458_at
SPRR1A (includes EG:6698)					0.387	0.0334	214549_x_at
SPRR1B					0.139	0.000691	205064_at
SPRR2D					0.718	0.795	NA
SPRR2E					0.32	0.184	208539_x_at
SPRR2G (includes EG:6706)					0.963	0.904	NA
SPRR3 (includes EG:6707)					0.125	2.75e-05	218990_s_at
SPSB4					0.765	0.738	NA
SQLE					0.79	0.0895	209218_at
ST3GAL1					0.819	0.136	208322_s_at
ST3GAL2					0.959	0.167	205346_at
ST3GAL6					0.957	0.496	210942_s_at
STAM2					0.966	0.136	209649_at
STAT1					0.963	0.128	200887_s_at
STAT3					0.917	0.208	208991_at
STAT4					1	0.37	206118_at
STAT5A					0.898	0.478	203010_at
STAT6					0.579	0.243	201331_s_at
STC2					0.797	0.0592	203439_s_at
STEAP1					0.922	0.14	205542_at
STK11					0.974	0.172	41657_at
STK40					0.383	0.0742	NA
STX1A					0.271	0.00452	204729_s_at
SUFU					0.977	0.114	NA
SULF1					0.96	0.159	212354_at
SULF2					0.635	0.113	NA
SULT1A2					0.432	0.94	211385_x_at
SULT1A3					0.908	0.182	214712_at
SULT1A4					0.734	1	NA
SULT2B1					0.593	0.15	205759_s_at
SUMF1					0.827	0.751	NA
SYN1					0.789	0.415	221914_at
SYNJ2					0.878	0.345	212828_at
TAGLN2					0.976	0.492	200916_at
TARS					0.958	0.268	201263_at
TARSL2					0.981	0.943	NA
TCEAL1					0.868	0.414	204045_at
TCEB1					0.366	0.489	202824_s_at
TCF7L1					0.108	0.0126	221016_s_at
TFPI2					0.281	1.96e-06	209278_s_at
TGFA					0.68	0.224	205016_at
TGFB1					0.992	0.106	203085_s_at
TGM2					0.264	1.4e-07	201042_at
THEM5					0.979	0.642	NA
THOC4					0.967	0.0141	NA
THY1					0.783	0.456	213869_x_at
TIMM13					0.87	0.301	218188_s_at
TIMP1					0.365	4.63e-10	201666_at
TIMP2					0.986	0.0505	203167_at
TINF2					0.879	0.0966	220052_s_at
TK1					0.218	0.00165	202338_at
TMCC3					0.646	0.665	NA
TMEFF2					0.953	0.0775	NA
TMEM154					0.839	0.806	NA
TMEM158					0.806	0.237	213338_at
TMEM175					0.785	0.354	NA
TMEM28					0.807	0.405	206299_at
TMEM45B					0.0568	0.724	NA
TMEM87B					0.997	0.933	NA
TMEM88					0.764	0.0543	NA
TNC					0.874	0.134	201645_at
TNFAIP3					0.312	6.54e-05	202644_s_at
TNFRSF10A (includes EG:8797)					0.818	0.131	NA
TNFRSF6B					0.0788	0.000347	NA
TNRC18					0.962	0.739	NA
TNXB					0.84	0.484	206093_x_at
TOP2B					0.881	0.267	211987_at
TP53TG3					1	0.126	NA
TPM2					0.452	0.433	204083_s_at
TRAF2					0.869	0.376	204413_at
TRERF1					0.968	0.948	NA
TRIB1					0.0393	0.00164	202241_at
TRIB3					0.358	2.16e-05	218145_at
TRIM32					0.547	0.391	203846_at
TSPAN10					0.775	0.771	NA
TSPO					0.706	0.0953	202096_s_at
TTC9					0.576	0.371	NA
TUBA1C					0.58	0.338	209251_x_at
TUBA4A					0.861	0.346	212242_at
TUBA8					0.844	0.313	220069_at
TUBB2C					0.966	0.0796	213726_x_at
TUBB8					0.873	0.0342	NA
TWIST1					0.999	0.15	213943_at
TWIST2					0.889	0.134	NA
TXNIP					0.882	0.49	201010_s_at
TYRO3					0.343	0.342	211432_s_at
UBB					0.342	0.134	200633_at
UBC					0.0932	0.000352	211296_x_at
UBE2D3					0.697	0.0529	200668_s_at
UBE2I					0.868	0.196	213535_s_at
UBE2J1					0.666	0.274	217823_s_at
UBQLN1					0.291	0.789	NA
UBQLN2					0.735	0.204	215884_s_at
UCA1					0.985	0.62	NA
UCN2					0.94	0.669	NA
UGDH					0.862	0.246	203343_at
UPP1					0.289	0.000284	203234_at
UTS2R					0.966	0.547	NA
VAV2					0.938	0.0689	205536_at
VEGFC					0.552	0.0932	209946_at
VIM					0.822	0.136	201426_s_at
VPS28					0.82	0.469	218679_s_at
VTCN1					0.22	0.061	219768_at
WASF2					0.72	0.00265	NA
WDR32					0.739	0.363	219001_s_at
WDR36					0.777	0.552	NA
WNT10A					0.644	2.28e-16	NA
WNT7A					0.759	0.124	210248_at
WNT7B					0.536	0.416	NA
YRDC					0.882	0.204	218647_s_at
YWHAB					0.911	0.0831	217718_s_at
YWHAG					0.133	0.0711	NA
ZBED3					0.697	3.59e-05	NA
ZFP36					0.286	0.00131	201531_at
ZFP36L1					0.133	0.00259	211962_s_at
ZFPM1					0.975	0.0494	NA
ZNF205					0.712	0.303	206416_at
ZNF365					0.0907	0.346	206448_at
ZNF461					0.997	0.956	NA
ZNF467					0.584	0.115	214746_s_at
ZNF503					0.851	0.237	NA
ZNF554					0.986	0.952	NA
ZNF575					0.889	0.495	NA
ZNF579					0.708	0.483	NA
ZSCAN10					0.912	0.945	NA
