# Supplementary material for: Epidermal Growth Factor Receptor Tyrosine Kinase Defines Critical Prognostic Genes of Stage I Lung Adenocarcinoma
Source: PLoS One. 2012 Sep 19;7(9):e43923. doi: 10.1371/journal.pone.0043923 (PMC3446964; doi:10.1371/journal.pone.0043923)
Supplement: Table S2 — Clinicopathological characteristics of non-small cell lung cancer (NSCLC) subjected to prognosis analysis. (XLS) [file pone.0043923.s008.xls]

## Sheet: Supplementary table 2
	Table S2. Clinicopathological characteristics of non-small cell lung cancer (NSCLC) subjected to prognosis analysis
		Training set		Validation set
	Variable	NCI (UM/HLM)		NCI (MSK/CAN/DF)	Duke	NCC-Tokyo IA
	No. of cases	253		186	111	156
	Age
	Mean	65		64	66	61
	Range	33-87		35-82	32-83	34-76
	Sex
	Male	138		83	63	69
	Female	115		103	48	87
	Stage
	I	157		119	67	156
	IA	76		38	-	103
	IB	81		81	-	53
	II	49		46	18	0
	III	47		21	21	0
	IV	0		0	5	0
	Surgery Extent
	segmentectomy	-		-	-	2
	lobectomy	-		-	-	154
	Tumor size
	>2cm	-		-	-	111
	≤2cm	-		-	-	45
