# Supplementary material for: Epidermal Growth Factor Receptor Tyrosine Kinase Defines Critical Prognostic Genes of Stage I Lung Adenocarcinoma
Source: PLoS One. 2012 Sep 19;7(9):e43923. doi: 10.1371/journal.pone.0043923 (PMC3446964; doi:10.1371/journal.pone.0043923)
Supplement: Table S3 — Risk scores in the training data set for the 139 genes for survival prediction. (XLS) [file pone.0043923.s009.xls]

## Sheet: Supplementary TableR 1
Table S3
Risk scores in the training data set for the 139 genes for survival prediction.
Clinicopathological characteristics of each patient is previously described 18.
BlindedIDs	PATIENT_ID	DC_STUDY_ID	MICROARRAY	SITE	RiskScore
888981	1	A1	NCI_Lung_1_U133A	MI	-0.371448
665227	2	A3	NCI_Lung_3_U133A	MI	-1.75169
440283	3	A4	NCI_Lung_4_U133A	MI	-1.07161
944357	4	A5	NCI_Lung_5_U133A	MI	-0.762794
744956	5	A6	NCI_Lung_6_U133A	MI	-0.257388
655329	6	A7	NCI_Lung_7_U133A	MI	-1.35008
842714	7	A8	NCI_Lung_8_U133A	MI	-1.30751
584736	9	A10	NCI_Lung_10_U133A	MI	-1.5122
432758	10	A11	NCI_Lung_11_U133A	MI	0.342759
370811	11	A12	NCI_Lung_12_U133A	MI	-0.329952
901304	12	A13	NCI_Lung_13_U133A	MI	-1.27952
185234	13	A14	NCI_Lung_14_U133A	MI	-0.917593
720794	14	A15	NCI_Lung_15_U133A	MI	0.84355
951138	15	A16	NCI_Lung_16_U133A	MI	0.535483
542450	16	A17	NCI_Lung_17_U133A	MI	0.139453
150128	17	A18	NCI_Lung_18_U133A	MI	1.0645
474137	18	A19	NCI_Lung_19_U133A	MI	1.67251
644307	19	A20	NCI_Lung_20_U133A	MI	-0.803363
522090	20	A21	NCI_Lung_21_U133A	MI	1.21307
291570	21	A22	NCI_Lung_22_U133A	MI	-1.48498
940717	22	A23	NCI_Lung_23_U133A	MI	-0.90396
271063	24	A25	NCI_Lung_25_U133A	MI	1.46254
663986	25	A26	NCI_Lung_26_U133A	MI	2.52494
952867	26	A27	NCI_Lung_27_U133A	MI	1.09084
496607	27	A28	NCI_Lung_28_U133A	MI	-0.448067
493037	28	A29	NCI_Lung_29_U133A	MI	-0.373998
731954	29	A30	NCI_Lung_30_U133A	MI	0.339324
651553	30	A31	NCI_Lung31_U133A	MI	-0.667201
810832	31	A32	NCI_Lung32_U133A	MI	1.3106
567176	32	A33	NCI_Lung33_U133A	MI	1.51983
683907	33	A34	NCI_Lung34_U133A	MI	-0.704104
163436	34	A35	NCI_Lung35_U133A	MI	0.0124129
596271	35	A36	NCI_Lung36_U133A	MI	-0.630369
418227	36	A37	NCI_Lung37_U133A	MI	-0.479717
668131	37	A38	NCI_Lung38_U133A	MI	-0.119687
403432	38	A39	NCI_Lung39_U133A	MI	0.149803
424579	39	A40	NCI_Lung40_U133A	MI	1.25984
602007	40	A41	NCI_Lung41_U133A	MI	0.961746
747262	41	A42	NCI_Lung42_U133A	MI	-0.423906
638118	42	A43	NCI_Lung43_U133A	MI	-0.910977
824464	43	A44	NCI_Lung44_U133A	MI	-1.67143
442070	44	A45	NCI_Lung45_U133A	MI	-1.44031
466286	45	A46	NCI_Lung46_U133A	MI	0.168458
398109	46	A47	NCI_Lung47_U133A	MI	-0.353728
537180	47	A48	NCI_Lung48_U133A	MI	-0.48969
106831	48	A49	NCI_Lung49_U133A	MI	-1.61462
978734	49	A50	NCI_Lung50_U133A	MI	-0.34273
192850	50	A51	NCI_Lung51_U133A	MI	-0.320579
702722	51	A52	NCI_Lung52_U133A	MI	0.0849554
768123	52	A53	NCI_Lung53_U133A	MI	-1.21535
474142	53	A54	NCI_Lung54_U133A	MI	-0.523533
626325	54	A55	NCI_Lung55_U133A	MI	-0.211144
450566	55	A56	NCI_Lung56_U133A	MI	-1.12316
211233	56	A57	NCI_Lung57_U133A	MI	-0.214481
829361	57	A58	NCI_Lung58_U133A	MI	-1.15784
512292	58	A59	NCI_Lung_59_U133A	MI	0.59081
229977	59	A60	NCI_Lung_60_U133A	MI	-1.52119
323875	60	A61	NCI_Lung_61_U133A	MI	0.142892
763623	61	A62	NCI_Lung_62_U133A	MI	0.0891047
182934	62	A63	NCI_Lung_63_U133A	MI	-0.649064
139107	63	A64	NCI_Lung_64_U133A	MI	0.89622
455846	64	A65	NCI_Lung_65_U133A	MI	0.639057
337738	65	A66	NCI_Lung_66_U133A	MI	-0.432047
595143	66	A67	NCI_Lung_67_U133A	MI	-1.64195
600210	67	A68	NCI_Lung_68_U133A	MI	0.108328
627727	68	A69	NCI_Lung_69_U133A	MI	0.191196
173905	69	A70	NCI_Lung_70_U133A	MI	0.372732
826326	70	A71	NCI_Lung_71_U133A	MI	0.0224317
170897	71	A72	NCI_Lung_72_U133A	MI	-0.879437
942581	72	A73	NCI_Lung_73_U133A	MI	0.583164
914179	73	A74	NCI_Lung_74_U133A	MI	-0.554471
712593	74	A75	NCI_Lung_75_U133A	MI	-0.140395
341749	75	A76	NCI_Lung_76_U133A	MI	1.24193
414965	76	A77	NCI_Lung_77_U133A	MI	-1.25173
450320	77	A78	NCI_Lung_78_U133A	MI	0.128748
202710	78	A79	NCI_Lung_79_U133A	MI	-0.237627
226787	79	A80	NCI_Lung_80_U133A	MI	-0.839831
251789	80	A81	NCI_Lung_81_U133A	MI	0.0954836
222148	81	A82	NCI_Lung_82_U133A	MI	-1.48203
448068	82	A83	NCI_Lung_83_U133A	MI	-1.52259
693336	83	A84	NCI_Lung_84_U133A	MI	-1.40605
233644	84	A85	NCI_Lung_85_U133A	MI	0.344564
704322	85	A86	NCI_Lung_86_U133A	MI	-0.290379
458398	87	A89	NCI_Lung_89_U133A	MI	-1.41151
223314	88	A90	NCI_Lung_90_U133A	MI	-0.209798
106215	89	A91	NCI_Lung_91_U133A	MI	-1.22795
458369	90	A92	NCI_Lung_92_U133A	MI	-0.571381
452459	91	A93	NCI_Lung_93_U133A	MI	1.69345
333004	93	A95	NCI_Lung_95_U133A	MI	0.15031
168962	94	A96	NCI_Lung_96_U133A	MI	0.268479
618295	95	A97	NCI_Lung_97_U133A	MI	-2.12769
949065	96	A98	NCI_Lung_98_U133A	MI	-0.823471
383339	97	A99	NCI_Lung_99_U133A	MI	-1.70483
624292	98	A100	NCI_Lung_100_U133A	MI	-0.61382
613415	99	A201	NCI_lung201_U133A	MI	-1.06192
999364	100	A202	NCI_lung202_U133A	MI	0.833154
285899	101	A203	NCI_lung203_U133A	MI	0.328522
812142	102	A204	NCI_lung204_U133A	MI	-0.700081
321219	103	A205	NCI_lung205_U133A	MI	-0.133096
352567	104	A206	NCI_lung206_U133A	MI	0.557876
913626	105	A207	NCI_lung207_U133A	MI	0.494906
707539	106	A208	NCI_lung208 _U133A	MI	-1.09988
278098	107	A209	NCI_lung209_U133A	MI	0.253372
859039	108	A210	NCI_lung210_U133A	MI	-1.54875
404793	109	A212	NCI_lung212_U133A	MI	0.433911
360794	110	A213	NCI_lung213_U133A	MI	-0.473748
670954	111	A214	NCI_lung214_U133A	MI	-1.20647
110567	112	A215	NCI_lung215_U133A	MI	-0.570769
704524	114	A218	NCI_lung218_U133A	MI	-0.461774
579761	115	A219	NCI_lung219_U133A	MI	-0.964116
414808	116	A220	NCI_lung220_U133A	MI	-1.14307
922659	117	A221	NCI_lung221_U133A	MI	-0.200518
793551	118	A222	NCI_lung222_U133A	MI	-2.36177
509008	119	A224	NCI_lung224_U133A	MI	-0.655182
721388	120	A227	NCI_lung227_U133A	MI	-1.90259
730255	121	A228	NCI_lung228_U133A	MI	-0.581487
798369	122	A229	NCI_lung229_U133A	MI	-0.803168
977057	123	A230	NCI_lung230_U133A	MI	0.692263
183391	124	A231	NCI_lung231_U133A	MI	0.719206
608583	126	A234	NCI_lung234_U133A	MI	1.26681
618265	127	A235	NCI_lung235_U133A	MI	0.685003
425795	128	A236	NCI_lung236_U133A	MI	-1.01085
662699	129	A237	NCI_lung237_U133A	MI	0.593581
799354	130	A238	NCI_lung238_U133A	MI	-1.80365
943098	131	A239	NCI_lung239_U133A	MI	-1.02657
518640	132	A240	NCI_lung240_U133A	MI	0.771438
941480	134	A246	NCI_lung246_U133A	MI	-0.31281
524193	135	A247	NCI_lung247_U133A	MI	-1.48529
800868	137	A249	NCI_lung249_U133A	MI	0.36129
209144	140	A258	NCI_lung258_U133A	MI	1.96481
747041	141	A259	NCI_lung259_U133A	MI	-0.749418
232490	142	A263	NCI_lung263_U133A	MI	-0.256415
714441	143	A267	NCI_lung267_U133A	MI	1.58124
496854	144	A268	NCI_lung268_U133A	MI	-1.07746
850333	145	A269	NCI_lung269_U133A	MI	0.763282
252020	146	A270	NCI_lung270_U133A	MI	1.23689
826771	147	A271	NCI_lung271_U133A	MI	1.09568
456606	148	A272	NCI_lung272_U133A	MI	-1.45912
878703	149	A273	NCI_lung273_U133A	MI	0.13095
980608	150	A274	NCI_lung274_U133A	MI	1.31127
524145	451	C0130D	Moff 0130D	HLM	0.949825
950017	452	C0184A	Moff 0184A	HLM	0.349104
323092	454	C0404A	Moff 0404A	HLM	1.25867
885163	455	C0480I	Moff 0480I	HLM	0.380644
161179	456	C0516E	Moff 0516E	HLM	0.374434
781068	457	C0604H	Moff 0604H	HLM	1.15876
956943	458	C0683H	Moff 0683H	HLM	0.115736
247671	459	C0686G	Moff 0686G	HLM	-0.549079
943565	460	C0711B	Moff 0711B	HLM	0.207851
933667	462	C0770K	Moff 0770K	HLM	0.618017
942053	464	C0928E1	Moff 0928E	HLM	-0.785194
936089	465	C0936G1	Moff 0936G	HLM	-1.88761
819465	466	C1221F	Moff 1221F	HLM	0.958693
366281	467	C1276H	Moff 1276H	HLM	0.254742
701581	468	C1300F	Moff 1300F	HLM	0.73092
759490	469	C1343G	Moff 1343G	HLM	-0.636071
525810	470	C1400H	Moff 1400H	HLM	-1.52146
265738	472	C1473F	Moff 1473F	HLM	1.28242
903414	473	C1477G	Moff 1477G	HLM	0.6142
720074	474	C1487F	Moff 1487F	HLM	0.952032
792784	475	C1514K	Moff 1514K	HLM	1.25807
559504	476	C1576F	Moff 1576F	HLM	0.644799
894965	477	C1734M	Moff 1734M	HLM	0.0551304
675746	478	C1835I1	Moff 1835I	HLM	-0.292846
148178	479	C1864H	Moff 1864H	HLM	2.50685
517608	480	C1883G	Moff 1883G	HLM	0.688244
845868	481	C1888E1	Moff 1888E	HLM	1.33288
144587	482	C1903E1	Moff 1903E	HLM	0.777142
836317	483	C2072G	Moff 2072G	HLM	0.814419
419309	484	C2186B	Moff 2186B	HLM	-1.13655
659306	485	C2199G	Moff 2199G	HLM	-0.215089
697490	486	C2219F	Moff 2219F	HLM	-0.260021
953746	487	C2296D	Moff 2296D	HLM	0.917819
316985	488	C2310K	Moff 2310K	HLM	-1.06647
510932	490	C2325E	Moff 2325E	HLM	-0.0271794
193820	491	C2333J	Moff 2333J	HLM	-0.35346
463273	492	C2352G	Moff 2352G	HLM	1.38045
932215	493	C2362A	Moff 2362A	HLM	-0.729712
221190	494	C2366C	Moff 2366C	HLM	1.275
897384	495	C2373H	Moff 2373H	HLM	-0.777169
517541	496	C2401B	Moff 2401B	HLM	2.07347
249311	497	C2463A	Moff 2463A	HLM	0.673215
159395	498	C2470G	Moff 2470G	HLM	0.100533
376123	499	C2472B	Moff 2472B	HLM	0.229724
130882	500	C2497D	Moff 2497D	HLM	0.169561
684308	501	C2517G1	Moff 2517G1	HLM	-0.943143
733168	502	C2550F	Moff 2550F	HLM	1.84363
696540	503	C2595A	Moff 2595A	HLM	0.167003
153791	504	C2603I	Moff 2603I	HLM	-0.311097
816895	505	C2629F	Moff 2629F	HLM	-0.414032
334341	506	C2634G	Moff 2634G	HLM	0.170147
189573	507	C2658C	Moff 2658C	HLM	0.441737
430943	508	C2663F	Moff 2663F	HLM	1.91987
391232	509	C2690H	Moff 2690H	HLM	-0.601008
123673	511	C2886F	Moff 2886F	HLM	-0.388236
678515	513	C2955B	Moff 2955B	HLM	0.715918
510311	514	C2958D	Moff 2958D	HLM	-0.447129
631005	515	C2996G	Moff 2996G	HLM	0.356541
391371	516	C3003G	Moff 3003G	HLM	1.39022
112527	517	C3009D	Moff 3009D	HLM	1.3592
489693	519	C3053B	Moff 3053B	HLM	0.998372
824309	521	C3191I	Moff 3191I	HLM	-0.09906
814773	525	C3274K	Moff 3274K	HLM	0.282865
216432	526	C3298E	Moff 3298E	HLM	0.483681
125786	527	C3401F	Moff 3401F	HLM	0.419209
568752	529	C3730B	Moff 3730B	HLM	0.278291
996308	531	C4094F	Moff 4094F	HLM	0.899346
448123	533	C4112G	Moff 4112G	HLM	2.12892
306267	535	C4172B	Moff 4172B	HLM	1.54933
238604	536	C4217B	Moff 4217B	HLM	0.534352
950812	537	C3510G	Moff 3510G	HLM	2.07397
993179	538	C142C	Moff 0142C	HLM	1.02024
728260	539	C291A	Moff 0291A	HLM	0.456375
281485	540	C298B	Moff 0298B	HLM	0.388422
360466	542	C542F	Moff 0542F	HLM	1.31086
925629	543	C1817G1	Moff 1817G1	HLM	1.40408
733074	544	C1940G	Moff 1940G	HLM	1.33343
701182	545	C170D	Moff 0170D	HLM	1.39979
888397	548	C978B	Moff 0978B	HLM	-1.46295
402191	601	A275	NCI_lung275_U133A	MI	-0.901473
263320	602	A276	NCI_lung276_U133A	MI	-0.735802
265064	603	A277	NCI_lung277_U133A	MI	0.298206
443769	604	A278	NCI_lung278_U133A	MI	0.099847
445613	605	A280	NCI_lung280_U133A	MI	-1.03488
687055	606	A281	NCI_lung281_U133	MI	0.191366
161979	607	A282	NCI_lung282_U133	MI	1.17408
632516	608	A283	NCI_lung283_U133	MI	0.166856
495197	609	A285	NCI_lung285_U133	MI	-1.09605
718672	610	A286	NCI_lung286_U133	MI	-0.556617
907052	611	A288	NCI_lung288 _U133	MI	-0.181585
144058	612	A289	NCI_lung289_U133	MI	-1.06422
659223	613	A290	NCI_lung290_U133	MI	1.42865
411207	614	A291	NCI_lung291_U133	MI	-0.371718
772404	615	A292	NCI_lung292_U133	MI	2.05033
555993	616	A293	NCI_lung293_U133	MI	0.718649
177138	617	A294	NCI_lung294_U133	MI	0.110364
661131	618	A295	NCI_lung295_U133	MI	-0.622539
569800	619	A296	NCI_Lung296_U133	MI	-0.718119
907554	620	A297	NCI_Lung297_U133	MI	0.160496
201791	621	A298	NCI_Lung298_U133	MI	-0.355779
255153	622	A299	NCI_Lung299_U133	MI	-0.333465
871677	623	A300	NCI_Lung300_U133	MI	-0.598635
441465	624	A304	NCI_Lung304_U133	MI	-1.74744
457685	625	A305	NCI_Lung305_U133	MI	-2.26259
769668	626	A306	NCI_Lung306_U133	MI	0.628411
913728	627	A307	NCI_Lung307_U133	MI	0.315369
284987	628	A309	NCI_Lung309_U133	MI	0.951486
476148	629	A310	NCI_Lung310_U133	MI	-0.134839
145764	630	A311	NCI_Lung311_U133	MI	0.572202
599309	631	A312	NCI_Lung312_U133	MI	1.6118
880814	632	A313	NCI_Lung313_U133	MI	1.53424
856475	633	A314	NCI_Lung314_U133A	MI	-1.1161
569229	635	A318	NCI_Lung318_U133A	MI	1.54236
186573	636	A319	NCI_Lung319_U133A	MI	-0.678024
165242	637	A320	NCI_Lung320_U133A	MI	-0.367975
172712	638	A321	NCI_Lung321_U133A	MI	1.59752
