# Supplementary material for: Epidermal Growth Factor Receptor Tyrosine Kinase Defines Critical Prognostic Genes of Stage I Lung Adenocarcinoma
Source: PLoS One. 2012 Sep 19;7(9):e43923. doi: 10.1371/journal.pone.0043923 (PMC3446964; doi:10.1371/journal.pone.0043923)
Supplement: Table S4 — Risk scores in the MSK test set of stage I disease for the 139 genes for survival prediction. (XLS) [file pone.0043923.s010.xls]

## Sheet: Supplementary TableR2
Table S4
Risk scores in the MSK test set of stage I disease for the 139 genes for survival prediction.
Clinicopathological characteristics of each patient is previously described 18.
BlindedIDs	PATIENT_ID	DC_STUDY_ID	MICROARRAY	SITE	Risk.139g
None4TestSets	152	B-NCI_U133A_2L.CHP	NCI_U133A_2L	MSKCC	0.889041
None4TestSets	153	B-NCI_U133A_3L.CHP	NCI_U133A_3L	MSKCC	-1.14608
None4TestSets	157	B-NCI_U133A_7L.CHP	NCI_U133A_7L	MSKCC	-0.1237
None4TestSets	158	B-NCI_U133A_8L.CHP	NCI_U133A_8L	MSKCC	-0.185086
None4TestSets	160	B-NCI_U133A_10L.CHP	NCI_U133A_10L	MSKCC	0.20867
None4TestSets	161	B-NCI_U133A_11L.CHP	NCI_U133A_11L	MSKCC	1.11692
None4TestSets	163	B-NCI_U133A_13L.CHP	NCI_U133A_13L	MSKCC	2.64727
None4TestSets	164	B-NCI_U133A_14L.CHP	NCI_U133A_14L	MSKCC	0.504499
None4TestSets	166	B-NCI_U133A_16L.CHP	NCI_U133A_16L	MSKCC	1.63357
None4TestSets	168	B-NCI_U133A_18L.CHP	NCI_U133A_18L	MSKCC	1.67609
None4TestSets	170	B-NCI_U133A_20L.CHP	NCI_U133A_20L	MSKCC	-0.968683
None4TestSets	172	B-NCI_U133A_22L.CHP	NCI_U133A_22L	MSKCC	0.522201
None4TestSets	173	B-NCI_U133A_23L.CHP	NCI_U133A_23L	MSKCC	1.58322
None4TestSets	174	B-NCI_U133A_24L.CHP	NCI_U133A_24L	MSKCC	1.39579
None4TestSets	175	B-NCI_U133A_25L.CHP	NCI_U133A_25L	MSKCC	-0.0984566
None4TestSets	176	B-NCI_U133A_26L.CHP	NCI_U133A_26L	MSKCC	-0.559137
None4TestSets	177	B-NCI_U133A_27L.CHP	NCI_U133A_27L	MSKCC	-0.0238854
None4TestSets	180	B-NCI_U133A_30L.CHP	NCI_U133A_30L	MSKCC	0.990921
None4TestSets	187	B-NCI_U133A_37L_Rep	NCI_U133A_37L_Rep	MSKCC	2.10007
None4TestSets	189	B-NCI_U133A_39L.CHP	NCI_U133A_39L	MSKCC	-0.895365
None4TestSets	191	B-NCI_U133A_41L.CHP	NCI_U133A_41L	MSKCC	-1.03942
None4TestSets	192	B-NCI_U133A_42L.CHP	NCI_U133A_42L	MSKCC	-0.125922
None4TestSets	193	B-NCI_U133A_43L.CHP	NCI_U133A_43L	MSKCC	0.296512
None4TestSets	194	B-NCI_U133A_44L.CHP	NCI_U133A_44L	MSKCC	-0.97346
None4TestSets	195	B-NCI_U133A_45L.CHP	NCI_U133A_45L	MSKCC	0.557641
None4TestSets	196	B-NCI_U133A_46L.CHP	NCI_U133A_46L	MSKCC	0.0547927
None4TestSets	197	B-NCI_U133A_47L.CHP	NCI_U133A_47L	MSKCC	0.0729749
None4TestSets	200	B-NCI_U133A_50L.CHP	NCI_U133A_50L	MSKCC	-0.534487
None4TestSets	202	B-NCI_U133A_52L.CHP	NCI_U133A_52L	MSKCC	0.687478
None4TestSets	203	B-NCI_U133A_53L.CHP	NCI_U133A_53L	MSKCC	0.615536
None4TestSets	205	B-NCI_U133A_55L.CHP	NCI_U133A_55L	MSKCC	-0.101206
None4TestSets	207	B-NCI_U133A_57L.CHP	NCI_U133A_57L	MSKCC	0.567755
None4TestSets	209	B-NCI_U133A_59L.CHP	NCI_U133A_59L	MSKCC	0.473479
None4TestSets	211	B-NCI_U133A_61L.CHP	NCI_U133A_61L	MSKCC	-1.34046
None4TestSets	212	B-NCI_U133A_62L.CHP	NCI_U133A_62L	MSKCC	-0.999038
None4TestSets	213	B-NCI_U133A_63L.CHP	NCI_U133A_63L	MSKCC	-0.20612
None4TestSets	214	B-NCI_U133A_64L.CHP	NCI_U133A_64L	MSKCC	-0.0107058
None4TestSets	215	B-NCI_U133A_65L.CHP	NCI_U133A_65L	MSKCC	-0.333123
None4TestSets	218	B-NCI_U133A_68L.CHP	NCI_U133A_68L	MSKCC	-0.103704
None4TestSets	222	B-NCI_U133A_72L.CHP	NCI_U133A_72L	MSKCC	1.16052
None4TestSets	223	B-NCI_U133A_73L.CHP	NCI_U133A_73L	MSKCC	0.395707
None4TestSets	224	B-NCI_U133A_74L.CHP	NCI_U133A_74L	MSKCC	0.528252
None4TestSets	225	B-NCI_U133A_75L.CHP	NCI_U133A_75L	MSKCC	-0.766933
None4TestSets	226	B-NCI_U133A_76L.CHP	NCI_U133A_76L	MSKCC	-0.0741507
None4TestSets	228	B-NCI_U133A_78L.CHP	NCI_U133A_78L	MSKCC	-0.486317
None4TestSets	230	B-NCI_U133A_80L.CHP	NCI_U133A_80L	MSKCC	0.740819
None4TestSets	231	B-NCI_U133A_81L.CHP	NCI_U133A_81L	MSKCC	-2.32232
None4TestSets	232	B-NCI_U133A_82L.CHP	NCI_U133A_82L	MSKCC	0.391109
None4TestSets	234	B-NCI_U133A_84L.CHP	NCI_U133A_84L	MSKCC	0.558082
None4TestSets	235	B-NCI_U133A_85L.CHP	NCI_U133A_85L	MSKCC	-0.39745
None4TestSets	236	B-NCI_U133A_86L.CHP	NCI_U133A_86L	MSKCC	-0.564513
None4TestSets	237	B-NCI_U133A_87L.CHP	NCI_U133A_87L	MSKCC	-1.09485
None4TestSets	238	B-NCI_U133A_88L.CHP	NCI_U133A_88L	MSKCC	-0.928259
None4TestSets	241	B-NCI_U133A_91L.CHP	NCI_U133A_91L	MSKCC	0.56724
None4TestSets	243	B-NCI_U133A_93L.CHP	NCI_U133A_93L	MSKCC	0.0273936
None4TestSets	245	B-NCI_U133A_95L.CHP	NCI_U133A_95L	MSKCC	1.09482
None4TestSets	246	B-NCI_U133A_96L.CHP	NCI_U133A_96L	MSKCC	0.608805
None4TestSets	248	B-NCI_U133A_99L.CHP	NCI_U133A_99L	MSKCC	1.50876
None4TestSets	249	B-NCI_U133A_100L.CH	NCI_U133A_100L	MSKCC	1.10571
None4TestSets	251	B-NCI_U133A_102L.CH	NCI_U133A_102L	MSKCC	-0.746019
None4TestSets	252	B-NCI_U133A_103L.CH	NCI_U133A_103L	MSKCC	-0.780592
None4TestSets	255	B-NCI_U133A_106L.CH	NCI_U133A_106L	MSKCC	-0.539845
None4TestSets	257	B-NCI_U133A_97L.CHP	NCI_U133A_97L	MSKCC	-0.949751
