# Supplementary material for: Epidermal Growth Factor Receptor Tyrosine Kinase Defines Critical Prognostic Genes of Stage I Lung Adenocarcinoma
Source: PLoS One. 2012 Sep 19;7(9):e43923. doi: 10.1371/journal.pone.0043923 (PMC3446964; doi:10.1371/journal.pone.0043923)
Supplement: Table S5 — Risk scores in the CAN/DF test set of stage I disease for the 139 genes for survival prediction. (XLS) [file pone.0043923.s011.xls]

## Sheet: Supplementary TableR3
Table S5
Risk scores in the CAN/DF test set of stage I disease for the 139 genes for survival prediction.
Clinicopathological characteristics of each patient is previously described 18.
BlindedIDs	PATIENT_ID	DC_STUDY_ID	MICROARRAY	SITE	Risk.139g
None4TestSets	301	D030	CL2004111013AA	DFCI	-0.75463
None4TestSets	302	D050	CL2004111022AA	DFCI	-0.273071
None4TestSets	303	D096	CL2004111042AA	DFCI	-0.242488
None4TestSets	304	D008	CL2004111002AA	DFCI	0.222128
None4TestSets	305	D097	CL2004111043AA	DFCI	0.064607
None4TestSets	306	D104	CL2005060326AA	DFCI	-0.140806
None4TestSets	308	D100	CL2004111046AA	DFCI	0.101121
None4TestSets	310	D009B	CL2004111003AA	DFCI	-0.786385
None4TestSets	311	D024B	CL2004110909AA	DFCI	-0.537365
None4TestSets	312	D036	CL2004111017AA	DFCI	2.9158
None4TestSets	314	D094	CL2004111040AA	DFCI	1.22077
None4TestSets	315	D120	CL2005060338AA	DFCI	2.46261
None4TestSets	316	D098	CL2004111044AA	DFCI	0.638244
None4TestSets	317	D201	CL20041116127AA	DFCI	-0.18341
None4TestSets	320	D250	CL20041119167AA	DFCI	-0.0824927
None4TestSets	321	D129	CL2005060344AA	DFCI	1.71292
None4TestSets	322	D131	CL2005060346AA	DFCI	1.56175
None4TestSets	323	D095	CL2004111041AA	DFCI	-0.449923
None4TestSets	324	D200	CL20041116126AA	DFCI	1.7738
None4TestSets	327	D026	CL2004111010AA	DFCI	-0.307813
None4TestSets	328	D037	CL2004111018AA	DFCI	-0.309777
None4TestSets	329	D121	CL2005060339AA	DFCI	3.34391
None4TestSets	331	D114	CL2005060334AA	DFCI	0.496613
None4TestSets	335	D106	CL2005060328AA	DFCI	-1.37418
None4TestSets	336	D107	CL2005060329AA	DFCI	0.393903
None4TestSets	339	D117	CL2005060336AA	DFCI	0.454011
None4TestSets	340	D123	CL2005060340AA	DFCI	-0.221395
None4TestSets	342	D126	CL2005060342AA	DFCI	1.50998
None4TestSets	347	D138	CL2005060351AA	DFCI	0.163156
None4TestSets	349	D143	CL2005060353AA	DFCI	-1.50173
None4TestSets	350	D147	CL2005060354AA	DFCI	-0.681937
None4TestSets	351	D148	CL2005060355AA	DFCI	-1.17176
None4TestSets	352	D149	CL2005060356AA	DFCI	-0.499701
None4TestSets	353	D151	CL2005060357AA	DFCI	0.382639
None4TestSets	354	D153	CL2005060358AA	DFCI	0.0352531
None4TestSets	355	D164	CL2005060360AA	DFCI	0.303608
None4TestSets	356	D165	CL2004111097AA	DFCI	0.0854283
None4TestSets	357	D166	CL2004111098AA	DFCI	0.0917368
None4TestSets	358	D169	CL20041110100AA	DFCI	-0.0985198
None4TestSets	360	D172	CL20041110103AA	DFCI	0.696305
None4TestSets	361	D173	CL20041110104AA	DFCI	0.052975
None4TestSets	362	D179	CL20041110107AA	DFCI	-0.560607
None4TestSets	363	D180	CL20041110108AA	DFCI	-0.240255
None4TestSets	364	D181	CL20041110109AA	DFCI	0.674214
None4TestSets	366	D183	CL20041110111AA	DFCI	0.183865
None4TestSets	367	D184	CL20041116112AA	DFCI	0.112883
None4TestSets	368	D185	CL20041116113AA	DFCI	-0.295757
None4TestSets	369	D186	CL20041116114AA	DFCI	-0.18236
None4TestSets	370	D252	CL20041119179AA	DFCI	-1.29666
None4TestSets	371	D253	CL20041119180AA	DFCI	-0.256963
None4TestSets	373	D255	CL20041119182AA	DFCI	-0.103011
None4TestSets	375	D259	CL20041119184AA	DFCI	-0.782654
None4TestSets	376	D260	CL20041119185AA	DFCI	-0.214336
None4TestSets	378	D262	CL20041119187AA	DFCI	-0.0682743
None4TestSets	379	D266	CL20041119190AA	DFCI	-1.69664
None4TestSets	381	D270	CL20041119192AA	DFCI	0.854021
