# Supplementary material for: Epidermal Growth Factor Receptor Tyrosine Kinase Defines Critical Prognostic Genes of Stage I Lung Adenocarcinoma
Source: PLoS One. 2012 Sep 19;7(9):e43923. doi: 10.1371/journal.pone.0043923 (PMC3446964; doi:10.1371/journal.pone.0043923)
Supplement: Table S6 — Risk scores in National Cancer Center Hospital test set of stage I disease for the 139 genes for survival prediction. (TXT) [file pone.0043923.s012.txt]

Table S6						
Risk socres in National Cancer Center Hoepital test set of stage I disease for the 139 genes for survival 						
SerialID	AffyChipSampleName	Inclusion_Exclusion	Tissue_ID	pStage	RiskScore	HLRiskGroup
1	KH120	Inclusion_for_Analysis_20100601	49T	IB	-1.318726519	0
2	KH211	Inclusion_for_Analysis_20100601	72T	IB	-2.2858335	0
5	KH212	Inclusion_for_Analysis_20100601	122T	IB	-0.700656447	0
6	KH005	Inclusion_for_Analysis_20100601	125T	IA	-1.874987689	0
7	KH121	Inclusion_for_Analysis_20100601	152T	IA	-1.934340181	0
9	KH213	Inclusion_for_Analysis_20100601	165T	IB	-1.728136475	0
13	KH010	Inclusion_for_Analysis_20100601	181T	IB	0.107041985	1
14	KH011	Inclusion_for_Analysis_20100601	188T	IB	0.05834337	1
15	KH122	Inclusion_for_Analysis_20100601	197T	IB	-1.070718496	0
16	KH123	Inclusion_for_Analysis_20100601	199T	IA	-0.661273403	0
17	KH124	Inclusion_for_Analysis_20100601	219T	IA	-1.250448536	0
21	KH125	Inclusion_for_Analysis_20100601	258T_re	IB	-1.761718466	0
22	KH126	Inclusion_for_Analysis_20100601	263T	IA	0.750706591	1
23	KH127	Inclusion_for_Analysis_20100601	323T_re	IA	-0.359392749	0
24	KH128	Inclusion_for_Analysis_20100601	373T_re	IA	-1.4447362	0
25	KH129	Inclusion_for_Analysis_20100601	391T	IB	-0.565045618	0
26	KH014	Inclusion_for_Analysis_20100601	395T_re	IB	0.042398091	1
30	KH130	Inclusion_for_Analysis_20100601	440T	IB	-1.706585648	0
31	KH018	Inclusion_for_Analysis_20100601	453T	IA	-0.776693664	0
32	KH131	Inclusion_for_Analysis_20100601	AD08_002T	IA	-0.381638951	0
33	KH132	Inclusion_for_Analysis_20100601	AD08_007T	IA	-2.376785748	0
34	KH133	Inclusion_for_Analysis_20100601	AD08_010T	IB	-1.596801917	0
35	KH134	Inclusion_for_Analysis_20100601	AD08_015T_re	IA	-2.029049411	0
37	KH135	Inclusion_for_Analysis_20100601	AD08_017T	IB	-1.051835327	0
38	KH137	Inclusion_for_Analysis_20100601	AD08_020T	IA	-1.625990805	0
39	KH138	Inclusion_for_Analysis_20100601	AD08_021T_re	IA	-1.065853366	0
40	KH030	Inclusion_for_Analysis_20100601	AD08_022T	IA	-1.716730757	0
41	KH139	Inclusion_for_Analysis_20100601	AD08_023T	IB	-1.524992328	0
43	KH140	Inclusion_for_Analysis_20100601	AD08_029T	IA	-1.879944826	0
44	KH032	Inclusion_for_Analysis_20100601	AD08_031T_re	IB	-1.705197489	0
45	KH141	Inclusion_for_Analysis_20100601	AD08_032T	IA	-1.650292146	0
46	KH142	Inclusion_for_Analysis_20100601	AD08_033T	IA	-0.486043633	0
50	KH037	Inclusion_for_Analysis_20100601	AD08_070T	IA	-1.460948948	0
51	KH145	Inclusion_for_Analysis_20100601	AD08_078T	IA	-1.401046762	0
52	KH146	Inclusion_for_Analysis_20100601	AD08_083T	IA	-0.289313438	0
54	KH147	Inclusion_for_Analysis_20100601	AD08_087T_re	IA	-0.341852395	0
55	KH148	Inclusion_for_Analysis_20100601	AD08_090T	IB	-1.605191035	0
57	KH149	Inclusion_for_Analysis_20100601	AD08_095T	IA	-1.977206433	0
58	KH150	Inclusion_for_Analysis_20100601	AD08_097T_re	IA	-1.577520688	0
59	KH151	Inclusion_for_Analysis_20100601	AD08_100T	IA	-1.405077944	0
60	KH152	Inclusion_for_Analysis_20100601	AD08_106T_re	IA	-0.591437858	0
61	KH153	Inclusion_for_Analysis_20100601	AD08_110T_re	IA	-0.657333221	0
62	KH041	Inclusion_for_Analysis_20100601	AD08_115T_re	IA	-2.452708786	0
63	KH155	Inclusion_for_Analysis_20100601	AD08_120T	IA	-1.435830829	0
64	KH042	Inclusion_for_Analysis_20100601	AD08_121T	IA	-0.085411447	0
66	KH156	Inclusion_for_Analysis_20100601	AD08_127T	IA	-2.107211253	0
68	KH045	Inclusion_for_Analysis_20100601	AD08_132T	IA	-1.100210975	0
69	KH157	Inclusion_for_Analysis_20100601	AD08_134T	IA	-2.099042644	0
70	KH158	Inclusion_for_Analysis_20100601	AD08_141T	IA	-1.577349494	0
72	KH049	Inclusion_for_Analysis_20100601	AD08_154T_re	IB	-0.641774618	0
73	KH159	Inclusion_for_Analysis_20100601	AD08_156T	IA	0.625812783	1
74	KH160	Inclusion_for_Analysis_20100601	AD08_159T_re	IB	-1.023614289	0
76	KH161	Inclusion_for_Analysis_20100601	AD08_165T	IA	-1.41218105	0
77	KH052	Inclusion_for_Analysis_20100601	AD08_166T	IB	-1.366533569	0
78	KH053	Inclusion_for_Analysis_20100601	AD08_170T	IA	-0.260717422	0
79	KH162	Inclusion_for_Analysis_20100601	AD08_172T	IB	-2.460161797	0
81	KH163	Inclusion_for_Analysis_20100601	AD08_176T	IA	-1.540180135	0
82	KH055	Inclusion_for_Analysis_20100601	AD08_178T	IA	-0.644268907	0
85	KH058	Inclusion_for_Analysis_20100601	AD08_186T	IA	-0.443055807	0
86	KH164	Inclusion_for_Analysis_20100601	AD08_188T	IA	-1.323896595	0
87	KH165	Inclusion_for_Analysis_20100601	AD08_189T	IA	-0.689371299	0
91	KH166	Inclusion_for_Analysis_20100601	AD08_195T	IA	-1.072854303	0
92	KH167	Inclusion_for_Analysis_20100601	AD08_197T	IA	-1.19671621	0
93	KH168	Inclusion_for_Analysis_20100601	AD08_202T	IA	-1.529337459	0
94	KH169	Inclusion_for_Analysis_20100601	AD08_208T	IA	-0.611299975	0
96	KH170	Inclusion_for_Analysis_20100601	AD08_226T	IA	-0.13735751	0
98	KH171	Inclusion_for_Analysis_20100601	AD08_237T	IB	-1.446066152	0
99	KH062	Inclusion_for_Analysis_20100601	AD08_238T	IB	-0.930807481	0
100	KH172	Inclusion_for_Analysis_20100601	AD08_245T	IA	-0.181857171	0
101	KH173	Inclusion_for_Analysis_20100601	AD08_252T	IB	-1.551278755	0
102	KH174	Inclusion_for_Analysis_20100601	AD08_259T	IA	-1.473364975	0
103	KH175	Inclusion_for_Analysis_20100601	AD08_268T	IA	-2.666160976	0
104	KH176	Inclusion_for_Analysis_20100601	AD08_273T	IA	-1.890834149	0
107	KH067	Inclusion_for_Analysis_20100601	AD08_281T	IB	0.227577892	1
108	KH177	Inclusion_for_Analysis_20100601	AD08_287T	IA	-1.456883157	0
110	KH069	Inclusion_for_Analysis_20100601	AD08_293T	IA	-0.581701884	0
111	KH070	Inclusion_for_Analysis_20100601	AD08_295T_re	IB	0.214970412	1
114	KH178	Inclusion_for_Analysis_20100601	AD08_302T	IA	-0.460428013	0
115	KH073	Inclusion_for_Analysis_20100601	AD08_304T	IB	-1.352498833	0
116	KH180	Inclusion_for_Analysis_20100601	AD08_309T	IB	-1.803465043	0
117	KH074	Inclusion_for_Analysis_20100601	AD08_317T	IB	-2.234901112	0
119	KH182	Inclusion_for_Analysis_20100601	AD08_336T	IB	-0.60101937	0
120	KH076	Inclusion_for_Analysis_20100601	AD08_339T	IA	-1.234681695	0
128	KH084	Inclusion_for_Analysis_20100601	AD09-002T	IA	0.218517254	1
129	KH085	Inclusion_for_Analysis_20100601	AD09-003T	IA	-2.011704201	0
130	KH214	Inclusion_for_Analysis_20100601	AD09-005T	IA	-0.156589698	0
131	KH215	Inclusion_for_Analysis_20100601	AD09-008T	IB	-1.705172955	0
132	KH216	Inclusion_for_Analysis_20100601	AD09-010T	IB	-2.591278296	0
133	KH217	Inclusion_for_Analysis_20100601	AD09-016T	IB	-0.564029811	0
134	KH218	Inclusion_for_Analysis_20100601	AD09-018T	IB	-1.131944276	0
135	KH219	Inclusion_for_Analysis_20100601	AD09-020T	IB	-2.393830334	0
136	KH220	Inclusion_for_Analysis_20100601	AD09-028T	IA	0.988354533	1
137	KH086	Inclusion_for_Analysis_20100601	AD09-030T	IA	0.702219076	1
138	KH221	Inclusion_for_Analysis_20100601	AD09-031T	IB	1.499250643	1
139	KH222	Inclusion_for_Analysis_20100601	AD09-033T	IB	-1.170345197	0
140	KH223	Inclusion_for_Analysis_20100601	AD09-038T	IA	-0.060041487	0
141	KH224	Inclusion_for_Analysis_20100601	AD09-039T	IA	-1.080085677	0
142	KH087	Inclusion_for_Analysis_20100601	AD09-044T	IB	-0.35624702	0
143	KH225	Inclusion_for_Analysis_20100601	AD09-045T	IA	-2.014146262	0
145	KH227	Inclusion_for_Analysis_20100601	AD09-081T	IA	-2.991824485	0
146	KH228	Inclusion_for_Analysis_20100601	AD09-090T	IA	-1.564785512	0
147	KH229	Inclusion_for_Analysis_20100601	AD09-093T	IA	-1.540851743	0
148	KH230	Inclusion_for_Analysis_20100601	AD09-095T	IA	-1.918613324	0
149	KH231	Inclusion_for_Analysis_20100601	AD09-101T	IB	-1.570815217	0
150	KH232	Inclusion_for_Analysis_20100601	AD09-103T	IB	-0.417415582	0
151	KH233	Inclusion_for_Analysis_20100601	AD09-104T	IA	-1.379483944	0
152	KH090	Inclusion_for_Analysis_20100601	AD09-108T	IB	-0.665625264	0
153	KH234	Inclusion_for_Analysis_20100601	AD09-111T	IB	-0.010365859	0
154	KH235	Inclusion_for_Analysis_20100601	AD09-117T	IA	-1.273310926	0
155	KH236	Inclusion_for_Analysis_20100601	AD09-119T	IA	-1.576707302	0
156	KH237	Inclusion_for_Analysis_20100601	AD09-120T	IA	-0.886793213	0
157	KH238	Inclusion_for_Analysis_20100601	AD09-135T	IA	-0.836758889	0
158	KH239	Inclusion_for_Analysis_20100601	AD09-141T	IA	-0.526700232	0
159	KH240	Inclusion_for_Analysis_20100601	AD09-149T	IA	-1.895655318	0
160	KH241	Inclusion_for_Analysis_20100601	AD09-150T	IA	-1.615457	0
161	KH243	Inclusion_for_Analysis_20100601	AD09-161T	IA	-0.579277206	0
162	KH245	Inclusion_for_Analysis_20100601	AD09-165T	IA	-1.987257815	0
163	KH246	Inclusion_for_Analysis_20100601	AD09-166T	IA	-1.160008572	0
164	KH247	Inclusion_for_Analysis_20100601	AD09-167T	IA	-1.169339724	0
165	KH248	Inclusion_for_Analysis_20100601	AD09-170T	IA	-0.884161254	0
166	KH249	Inclusion_for_Analysis_20100601	AD09-174T	IA	-1.353767625	0
167	KH250	Inclusion_for_Analysis_20100601	AD09-176T	IA	-0.837911268	0
168	KH251	Inclusion_for_Analysis_20100601	AD09-178T	IA	0.30666191	1
169	KH252	Inclusion_for_Analysis_20100601	AD09-185T	IA	-1.216180658	0
170	KH253	Inclusion_for_Analysis_20100601	AD09-187T	IA	-0.641182132	0
171	KH254	Inclusion_for_Analysis_20100601	AD09-189T	IA	-0.815294422	0
172	KH255	Inclusion_for_Analysis_20100601	AD09-194T	IA	-1.921557301	0
173	KH256	Inclusion_for_Analysis_20100601	AD09-202T	IA	-1.343414715	0
174	KH257	Inclusion_for_Analysis_20100601	AD09-208T	IB	-1.448867009	0
175	KH093	Inclusion_for_Analysis_20100601	AD09-209T	IA	-2.254238799	0
176	KH258	Inclusion_for_Analysis_20100601	AD09-211T	IA	-1.646924164	0
177	KH259	Inclusion_for_Analysis_20100601	AD09-212T	IA	-0.187029442	0
178	KH260	Inclusion_for_Analysis_20100601	AD09-213T	IA	-0.948779103	0
179	KH261	Inclusion_for_Analysis_20100601	AD09-217T	IA	-0.336057198	0
180	KH262	Inclusion_for_Analysis_20100601	AD09-221T	IA	-0.696209775	0
181	KH263	Inclusion_for_Analysis_20100601	AD09-222T	IA	-1.088692237	0
182	KH264	Inclusion_for_Analysis_20100601	AD09-224T	IA	-1.88316675	0
183	KH265	Inclusion_for_Analysis_20100601	AD09-231T	IA	-1.453235611	0
184	KH266	Inclusion_for_Analysis_20100601	AD09-234T	IB	-0.787742039	0
185	KH267	Inclusion_for_Analysis_20100601	AD09-237T	IA	-0.930263215	0
186	KH268	Inclusion_for_Analysis_20100601	AD09-240T	IB	1.295827776	1
187	KH094	Inclusion_for_Analysis_20100601	AD09-243T	IB	-1.917814377	0
188	KH269	Inclusion_for_Analysis_20100601	AD09-246T	IA	-1.297402057	0
189	KH095	Inclusion_for_Analysis_20100601	AD09-247T	IA	-0.443135867	0
190	KH270	Inclusion_for_Analysis_20100601	AD09-251T	IA	-1.108560687	0
193	KH183	Inclusion_for_Analysis_20100601	L07K076_T_re	IA	-1.51224249	0
194	KH184	Inclusion_for_Analysis_20100601	L07K078_T	IA	-2.294662301	0
195	KH185	Inclusion_for_Analysis_20100601	L07K104_T	IB	0.160048244	1
197	KH271	Inclusion_for_Analysis_20100601	L07K128_T	IA	-1.560283299	0
198	KH023	Inclusion_for_Analysis_20100601	L07K138_T_re	IB	0.865803803	1
204	KH186	Inclusion_for_Analysis_20100601	L07K171_T	IA	-1.749363555	0
205	KH187	Inclusion_for_Analysis_20100601	L07K181_T	IA	-0.221431861	0
206	KH188	Inclusion_for_Analysis_20100601	L07K258_T	IA	-2.123618417	0
207	KH189	Inclusion_for_Analysis_20100601	L07K285_T_re	IA	-2.216600357	0
208	KH190	Inclusion_for_Analysis_20100601	L07K290_T_re	IA	-0.399817971	0
210	KH001	Inclusion_for_Analysis_20100601	52T_re	IB	-0.413681875	0
211	KH136	Inclusion_for_Analysis_20100601	AD08_019T	IB	-1.946955658	0
212	KH143	Inclusion_for_Analysis_20100601	AD08_040T	IB	-1.152933447	0
213	KH154	Inclusion_for_Analysis_20100601	AD08_111T	IB	0.670613884	1
214	KH179	Inclusion_for_Analysis_20100601	AD08_308T	IA	-2.035666778	0
215	KH181	Inclusion_for_Analysis_20100601	AD08_320T	IB	-1.547365505	0
216	KH089	Inclusion_for_Analysis_20100601	AD09-054T	IB	-2.674743486	0
