# Supplementary material for: Epidermal Growth Factor Receptor Tyrosine Kinase Defines Critical Prognostic Genes of Stage I Lung Adenocarcinoma
Source: PLoS One. 2012 Sep 19;7(9):e43923. doi: 10.1371/journal.pone.0043923 (PMC3446964; doi:10.1371/journal.pone.0043923)
Supplement: Table S7 — Ingenuity pathway analysis to identify overlapping pathways with the 139 genes. (XLS) [file pone.0043923.s013.xls]

## Sheet: Supplementary table 4
Table S7
Ingenuity pathway analysis to identify overlapping pathways with the 139 genes
Ingenuity Canonical Pathways	* -log(B-H p-value)	**Ratio	***Molecules
RTK signaling
IGF-1 Signaling	5.81E00	1E-01	YWHAQ (includes EG:10971), RAC2, IGFBP6, CTGF, MRAS, IGFBP3, PIK3CD, CYR61, IGFBP2, GRB10
Ephrin Receptor Signaling	4.88E00	5.53E-02	VEGFA, GNB1, RAC2, GNG11, PAK2, CDC42, ADAM10, MRAS, GNG4, PDGFB, ATF2
HER-2 Signaling in Breast Cancer	4.01E00	8.43E-02	RAC2, CDC42, CDKN1A, MRAS, PIK3CD, ITGB8, ITGB7
HGF Signaling	3.52E00	6.54E-02	RAC2, CDC42, CDKN1A, MRAS, ETS2, PIK3CD, ATF2
VEGF Signaling	2.31E00	4.9E-02	VEGFA, RAC2, MRAS, PIK3CD, ACTC1
Neurotrophin/TRK Signaling	2.74E00	6.41E-02	CDC42, SPRY2, MRAS, PIK3CD, ATF2
Nuclear Receptor Signaling
RAR Activation	4.24E00	5.46E-02	RDH16, VEGFA, RAC2, DUSP1, IGFBP3, ADCY6, TGFB2, PIK3CD, NCOR2, MMP1 (includes EG:4312)
LXR/RXR Activation	3.37E00	6.45E-02	IL1A, LDLR, IL1RN, IL1F5, NCOR2, HMGCR
VDR/RXR Activation	2.53E00	6.17E-02	IGFBP6, CDKN1A, IGFBP3, TGFB2, NCOR2
FXR/RXR Activation	2.32E00	4.81E-02	RAC2, IL1A, PCK2, IL1RN, IL1F5
TR/RXR Activation	2.32E00	5E-02	RAC2, LDLR, THRA, PIK3CD, NCOR2
Glucocorticoid Receptor Signaling	5.81E00	5.28E-02	TAF9, RAC2, HSPA1A, NFATC4, HSPA5, HSPA8, PCK2, DUSP1, IL1RN, CDKN1A, TGFB2, MRAS, PIK3CD, NCOR2, MMP1 (includes EG:4312)
Aldosterone Signaling in Epithelial Cells	3.27E00	4.65E-02	HSPA8, CRYAB, HSPA1A, DUSP1, PIK3CD, ITPR1, HSPA5, HSPB1
Aryl Hydrocarbon Receptor Signaling	2.29E00	3.87E-02	IL1A, CYP1A1, CDKN1A, TGFB2, NCOR2, HSPB1
Tumorigenesis
Colorectal Cancer Metastasis Signaling	5.44E00	5.41E-02	FZD10, RAC2, MMP3, ADRBK2, ADCY6, VEGFA, GNB1, GNG11, MRAS, TGFB2, PIK3CD, MMP12, GNG4, MMP1 (includes EG:4312)
Role of Tissue Factor in Cancer	5.34E00	8.62E-02	VEGFA, RAC2, CTGF, CDC42, MRAS, CXCL1, HBEGF, PIK3CD, CYR61, MMP1 (includes EG:4312)
Antiproliferative Role of Somatostatin Receptor 2	4.12E00	8.64E-02	GNB1, GNG11, CDKN1A, MRAS, ADCY6, PIK3CD, GNG4
Pancreatic Adenocarcinoma Signaling	3.39E00	5.79E-02	VEGFA, RAC2, CDC42, CDKN1A, TGFB2, HBEGF, PIK3CD
Melanoma Signaling	2.53E00	8.16E-02	RAC2, CDKN1A, MRAS, PIK3CD
Renal Cell Carcinoma Signaling	5.1E00	1.07E-01	UBD, VEGFA, RAC2, PAK2, CDC42, MRAS, PIK3CD, PDGFB
p53 Signaling	2.21E00	5.05E-02	RAC2, CDKN1A, CSNK1D, PIK3CD, SERPINB5
Glioma Signaling	2.16E00	4.31E-02	RAC2, CDKN1A, MRAS, PIK3CD, PDGFB
Estrogen-Dependent Breast Cancer Signaling	2.08E00	5.48E-02	RAC2, MRAS, PIK3CD, ATF2
Glioblastoma Multiforme Signaling	3.38E00	4.82E-02	FZD10, RAC2, CDC42, CDKN1A, MRAS, PIK3CD, ITPR1, PDGFB
Bladder Cancer Signaling	3.06E00	6.52E-02	VEGFA, MMP3, CDKN1A, MRAS, MMP12, MMP1 (includes EG:4312)
Chronic Myeloid Leukemia Signaling	2.19E00	4.63E-02	RAC2, CDKN1A, MRAS, TGFB2, PIK3CD
HIF1α Signaling	3.41E00	6.25E-02	VEGFA, RAC2, MMP3, MRAS, PIK3CD, MMP12, MMP1 (includes EG:4312)
Hypoxia Signaling in the Cardiovascular System	2.74E00	7.04E-02	UBD, VEGFA, CSNK1D, UBE2C, ATF2
Leukocyte Extravasation Signaling	2.81E00	4.02E-02	RAC2, TIMP3, CDC42, MMP3, PIK3CD, MMP12, ACTC1, MMP1 (includes EG:4312)
Myc Mediated Apoptosis Signaling	2.1E00	6.25E-02	YWHAQ (includes EG:10971), RAC2, MRAS, PIK3CD
MAPK signaling
SAPK/JNK Signaling	5.1E00	8.82E-02	SH2D2A, GNB1, RAC2, GNG11, CDC42, MRAS, DUSP4, PIK3CD, ATF2
ERK/MAPK Signaling	4.02E00	4.9E-02	YWHAQ (includes EG:10971), RAC2, PAK2, DUSP1, MRAS, ETS2, DUSP4, PIK3CD, HSPB1, ATF2
ERK5 Signaling	3.55E00	8.7E-02	SH2D2A, YWHAQ (includes EG:10971), LIF, MRAS, FOSL1, ATF2
p38 MAPK Signaling	3.42E00	6.6E-02	IL1A, DUSP1, IL1RN, IL1F5, TGFB2, HSPB1, ATF2
Chemokine/ cytokine signaling
CXCR4 Signaling	4.46E00	5.85E-02	MYL9 (includes EG:10398), GNB1, RAC2, GNG11, PAK2, MRAS, ADCY6, PIK3CD, ITPR1, GNG4
IL-8 Signaling	4.13E00	5.18E-02	VEGFA, GNB1, RAC2, GNG11, PAK2, MRAS, CXCL1, HBEGF, PIK3CD, GNG4
CCR3 Signaling in Eosinophils	3.91E00	6.3E-02	MYLK, GNB1, GNG11, PAK2, MRAS, PIK3CD, ITPR1, GNG4
IL-17 Signaling	3.38E00	7.79E-02	RAC2, MMP3, MRAS, CXCL1, PIK3CD, ATF2
IL-1 Signaling	2.99E00	5.61E-02	GNB1, IL1A, GNG11, MRAS, ADCY6, GNG4
Oncostatin M Signaling	2.93E00	1.14E-01	TIMP3, MMP3, MRAS, MMP1 (includes EG:4312)
IL-6 Signaling	2.24E00	5E-02	IL1A, IL1RN, IL1F5, MRAS, HSPB1
Integrin/ actin/ cytoskeleton signaling
Integrin Signaling	3.35E00	4.39E-02	MYLK, RAC2, PAK2, CDC42, MRAS, PIK3CD, ITGB8, ACTC1, ITGB7
ILK Signaling	3.46E00	4.71E-02	VEGFA, MYL9 (includes EG:10398), RAC2, CDC42, PIK3CD, ITGB8, ACTC1, ITGB7, ATF2
Tight Junction Signaling	2E00(1%)	3.61E-02	MYLK, MYL9 (includes EG:10398), RAC2, CDC42, TGFB2, ACTC1
Actin Cytoskeleton Signaling	3.08E00	3.78E-02	MYLK, MYL9 (includes EG:10398), RAC2, PAK2, CDC42, MRAS, PIK3CD, ACTC1, PDGFB
FAK Signaling	2.32E00	4.81E-02	RAC2, PAK2, MRAS, PIK3CD, ACTC1
Endocytosis
Clathrin-mediated Endocytosis Signaling	5.1E00	6.43E-02	UBD, VEGFA, HSPA8, LDLR, CDC42, PIK3CD, ITGB8, ACTC1, HGS, ITGB7, PDGFB
Virus Entry via Endocytic Pathways	3.76E00	7E-02	RAC2, CDC42, MRAS, PIK3CD, ITGB8, ACTC1, ITGB7
G protein signaling
G Beta Gamma Signaling	4.4E00	6.67E-02	GNB1, RAC2, GNG11, CDC42, KCNJ5, MRAS, HBEGF, GNG4
P2Y Purigenic Receptor Signaling Pathway	3.87E00	5.8E-02	GNB1, RAC2, GNG11, MRAS, ADCY6, PIK3CD, GNG4, ATF2
α-Adrenergic Signaling	3.08E00	5.66E-02	GNB1, GNG11, MRAS, ADCY6, ITPR1, GNG4
Renin-Angiotensin Signaling	2.74E00	4.84E-02	PAK2, MRAS, ADCY6, PIK3CD, ITPR1, ATF2
Thrombin Signaling	3.91E00	4.81E-02	MYLK, MYL9 (includes EG:10398), GNB1, RAC2, GNG11, MRAS, ADCY6, PIK3CD, ITPR1, GNG4
GNRH Signaling	2.45E00	4.14E-02	PAK2, CDC42, MRAS, ADCY6, ITPR1, ATF2
Stemness
Role of NANOG in Mammalian Embryonic Stem Cell Pluripotency	2.64E00	5.13E-02	SOX2, FZD10, RAC2, LIF, MRAS, PIK3CD
Human Embryonic Stem Cell Pluripotency	2.94E00	4.46E-02	SOX2, FZD10, RAC2, MRAS, TGFB2, PIK3CD, PDGFB
Others
JAK/Stat Signaling	2.04E00	5.88E-02	RAC2, CDKN1A, MRAS, PIK3CD
PTEN Signaling	2.04E00	4.07E-02	RAC2, CDC42, CDKN1A, MRAS, PIK3CD
Protein Kinase A Signaling	3.19E00	3.38E-02	YWHAQ (includes EG:10971), MYLK, MYL9 (includes EG:10398), GNB1, GNG11, ADCY6, TGFB2, NFATC4, ITPR1, GNG4, ATF2
PI3K Signaling in B Lymphocytes	2.3E00	4.11E-02	RAC2, MRAS, PIK3CD, NFATC4, ITPR1, ATF2
CREB Signaling in Neurons	3.52E00	4.37E-02	GNB1, RAC2, GNG11, MRAS, ADCY6, PIK3CD, ITPR1, GNG4, ATF2
Phospholipase C Signaling	2.9E00	3.46E-02	MYL9 (includes EG:10398), GNB1, GNG11, MRAS, ADCY6, NFATC4, ITPR1, GNG4, ATF2
Wnt/β-catenin Signaling	2.42E00	4E-02	SOX2, UBD, FZD10, RAC2, SOX9, CSNK1D, TGFB2
Role of NFAT in Regulation of the Immune Response	4.12E00	4.93E-02	GNB1, RAC2, GNG11, CSNK1D, MRAS, PIK3CD, NFATC4, ITPR1, GNG4, ATF2
*Benjamini-Hochberg false discovery rate-adjusted p values with Fisher’s exact test < 0.01 corresponds to -log(B-H p-value)>2.00E00
**Ratio, number of molecules included in the 139 genes/number of total molecules included in the pathway
***Molecules included in the 139 genes among the molecules in the pathway
